# Supplementary material for: Experimentally Validated Quantum-Secure Federated Learning over a Multi-user Quantum Network
Source: Research (Wash D C). 2026 Jun 10;9:1299. doi: 10.34133/research.1299 (PMC13250279; doi:10.34133/research.1299)
Supplement: Supplementary 1 — Fig. S1 Tables S1 to S4 [file research.1299.f1.zip]

Archive with 5 entries (5 files):
- Supplementary data.docx
- Table S1 METTL3 A549 different expression genes.xlsx
- Table S2 HR related genes.xlsx
- Table S3 m6A-modificated genes in A549 cells.xlsx
- Table S4 Primers.docx
