# Supplementary material for: Experimentally Validated Quantum-Secure Federated Learning over a Multi-user Quantum Network
Source: Research (Wash D C). 2026 Jun 10;9:1299. doi: 10.34133/research.1299 (PMC13250279; doi:10.34133/research.1299)
Supplement: Supplementary 1 — Fig. S1 Tables S1 to S4 [file research.1299.f1.zip › Table S1 METTL3 A549 different expression genes.xlsx]

## Sheet: Sheet1
gene_id	M3_1	M3_2	NC_1	NC_2	M3	NC	log2FoldChange	pvalue	padj	gene_name	gene_chr	gene_start	gene_end	gene_strand	gene_length	gene_biotype	gene_description	tf_family
ENSG00000179388	38.4289	28.6968	3.24646	1.09234	33.5628	2.1694	3.94749	9.99e-05	0.00107054	EGR3	8	22687659	22693302	-	4855	protein_coding	early growth response 3 [Source:HGNC Symbol;Acc:HGNC:3240]	zf-C2H2
ENSG00000007516	20.6925	38.8251	2.1643	4.36937	29.7588	3.26684	3.19224	0.000845002	0.00645744	BAIAP3	16	1333601	1349441	+	6146	protein_coding	BAI1 associated protein 3 [Source:HGNC Symbol;Acc:HGNC:948]	-
ENSG00000070182	35.4728	32.9169	5.41076	2.18468	34.1949	3.79772	3.16846	0.000303815	0.00272122	SPTB	14	64746283	64879907	-	14796	protein_coding	spectrin beta, erythrocytic [Source:HGNC Symbol;Acc:HGNC:11274]	-
ENSG00000100557	36.4581	34.605	2.1643	6.55405	35.5316	4.35918	3.02851	0.000359303	0.0031561	CCDC198	14	57469301	57493867	-	4107	protein_coding	coiled-coil domain containing 198 [Source:HGNC Symbol;Acc:HGNC:20189]	-
ENSG00000101049	60.1067	41.3572	7.57507	5.46171	50.7319	6.51839	2.95743	2.55e-05	0.00032682	SGK2	20	43558968	43588237	+	5184	protein_coding	SGK2, serine/threonine kinase 2 [Source:HGNC Symbol;Acc:HGNC:13900]	-
ENSG00000123358	162.584	124.071	18.3966	21.8468	143.328	20.1217	2.8312	1.4e-11	7.08e-10	NR4A1	12	52022832	52059507	+	7295	protein_coding	nuclear receptor subfamily 4 group A member 1 [Source:HGNC Symbol;Acc:HGNC:7980]	NGFIB-like
ENSG00000205670	65.0335	101.283	15.1501	9.83108	83.1581	12.4906	2.73684	5.69e-07	1.17e-05	SMIM11A	21	34375480	34407866	+	4200	protein_coding	small integral membrane protein 11A [Source:HGNC Symbol;Acc:HGNC:1293]	-
ENSG00000104967	56.1653	76.8061	7.57507	13.1081	66.4857	10.3416	2.68736	6.7e-06	0.000103589	NOVA2	19	45933734	45973546	-	8684	protein_coding	NOVA alternative splicing regulator 2 [Source:HGNC Symbol;Acc:HGNC:7887]	-
ENSG00000168685	82.7699	64.1458	9.73937	13.1081	73.4578	11.4237	2.68377	1.74e-06	3.18e-05	IL7R	5	35852695	35879603	+	6060	protein_coding	interleukin 7 receptor [Source:HGNC Symbol;Acc:HGNC:6024]	-
ENSG00000112984	1116.41	1255.06	224.006	155.113	1185.74	189.559	2.64505	1.72e-47	1.73e-44	KIF20A	5	138178719	138187715	+	3958	protein_coding	kinesin family member 20A [Source:HGNC Symbol;Acc:HGNC:9787]	-
ENSG00000139438	103.462	85.2464	12.9858	17.4775	94.3543	15.2316	2.63028	9.43e-08	2.4e-06	FAM222A	12	109714228	109770507	+	3722	protein_coding	family with sequence similarity 222 member A [Source:HGNC Symbol;Acc:HGNC:25915]	-
ENSG00000119508	53.2092	45.5773	8.65722	7.64639	49.3932	8.15181	2.59788	9.4e-05	0.00101823	NR4A3	9	99821855	99866891	+	6314	protein_coding	nuclear receptor subfamily 4 group A member 3 [Source:HGNC Symbol;Acc:HGNC:7982]	NGFIB-like
ENSG00000167703	215.793	186.529	31.3824	37.1396	201.161	34.261	2.55309	5.69e-14	4.34e-12	SLC43A2	17	1569267	1628886	-	10606	protein_coding	solute carrier family 43 member 2 [Source:HGNC Symbol;Acc:HGNC:23087]	-
ENSG00000105357	175.393	142.64	21.643	34.9549	159.017	28.299	2.48986	1.34e-10	5.69e-09	MYH14	19	50188186	50310544	+	10392	protein_coding	myosin heavy chain 14 [Source:HGNC Symbol;Acc:HGNC:23212]	-
ENSG00000106541	31.5314	32.9169	5.41076	6.55405	32.2241	5.98241	2.42994	0.00234444	0.0147978	AGR2	7	16791811	16833433	-	2845	protein_coding	anterior gradient 2, protein disulphide isomerase family member [Source:HGNC Symbol;Acc:HGNC:328]	-
ENSG00000167600	80.7991	76.8061	16.2323	13.1081	78.8026	14.6702	2.42468	2.73e-06	4.71e-05	CYP2S1	19	41193049	41207539	+	2874	protein_coding	cytochrome P450 family 2 subfamily S member 1 [Source:HGNC Symbol;Acc:HGNC:15654]	-
ENSG00000149212	30.546	32.0729	6.49291	5.46171	31.3095	5.97731	2.38909	0.00300418	0.0180802	SESN3	11	95165513	95232541	-	10573	protein_coding	sestrin 3 [Source:HGNC Symbol;Acc:HGNC:23060]	-
ENSG00000050438	290.68	265.867	62.7648	43.6937	278.274	53.2293	2.38521	3.65e-16	3.73e-14	SLC4A8	12	51391317	51515763	+	17980	protein_coding	solute carrier family 4 member 8 [Source:HGNC Symbol;Acc:HGNC:11034]	-
ENSG00000170439	65.0335	54.0175	14.068	8.73874	59.5255	11.4034	2.38212	6.57e-05	0.0007467	METTL7B	12	55681546	55684611	+	1506	protein_coding	methyltransferase like 7B [Source:HGNC Symbol;Acc:HGNC:28276]	-
ENSG00000129173	84.7406	84.4024	22.7252	12.0158	84.5715	17.3705	2.28263	5.9e-06	9.31e-05	E2F8	11	19224063	19241620	-	4140	protein_coding	E2F transcription factor 8 [Source:HGNC Symbol;Acc:HGNC:24727]	E2F
ENSG00000214357	201.012	210.162	55.1898	30.5856	205.587	42.8877	2.26062	3.59e-11	1.68e-09	NEURL1B	5	172641266	172691540	+	6424	protein_coding	neuralized E3 ubiquitin protein ligase 1B [Source:HGNC Symbol;Acc:HGNC:35422]	-
ENSG00000214381	43.3556	27.8528	6.49291	8.73874	35.6042	7.61582	2.22248	0.00314315	0.0187407	LINC00488	3	109178143	109216965	+	3613	processed_transcript	long intergenic non-protein coding RNA 488 [Source:HGNC Symbol;Acc:HGNC:32675]	-
ENSG00000065618	200.027	168.805	31.3824	50.2477	184.416	40.8151	2.17541	5.03e-10	1.93e-08	COL17A1	10	104031286	104085957	-	7066	protein_coding	collagen type XVII alpha 1 chain [Source:HGNC Symbol;Acc:HGNC:2194]	-
ENSG00000100147	55.1799	75.9621	11.9037	17.4775	65.571	14.6906	2.16076	0.000104879	0.00111579	CCDC134	22	41800679	41826299	+	1270	protein_coding	coiled-coil domain containing 134 [Source:HGNC Symbol;Acc:HGNC:26185]	-
ENSG00000100167	27.59	35.449	6.49291	7.64639	31.5195	7.06965	2.15852	0.00567904	0.0307304	2024-09-03	22	41969475	41998221	+	7153	protein_coding	septin 3 [Source:HGNC Symbol;Acc:HGNC:10750]	-
ENSG00000108852	194.115	202.566	30.3003	58.9865	198.34	44.6434	2.15246	7.18e-10	2.68e-08	MPP2	17	43875357	43909711	-	6114	protein_coding	membrane palmitoylated protein 2 [Source:HGNC Symbol;Acc:HGNC:7220]	-
ENSG00000102879	43.3556	36.293	7.57507	10.9234	39.8243	9.24924	2.10552	0.00239448	0.0150543	CORO1A	16	30182827	30189076	+	4871	protein_coding	coronin 1A [Source:HGNC Symbol;Acc:HGNC:2252]	-
ENSG00000171631	41.3849	54.8615	10.8215	12.0158	48.1232	11.4186	2.07743	0.000977997	0.00727669	P2RY6	11	73264505	73298617	+	3976	protein_coding	pyrimidinergic receptor P2Y6 [Source:HGNC Symbol;Acc:HGNC:8543]	-
ENSG00000117461	215.793	209.318	56.2719	44.786	212.555	50.529	2.07216	2.43e-11	1.16e-09	PIK3R3	1	46040140	46133036	-	7410	protein_coding	phosphoinositide-3-kinase regulatory subunit 3 [Source:HGNC Symbol;Acc:HGNC:8981]	-
ENSG00000064666	1049.4	1064.31	251.059	262.162	1056.86	256.611	2.04224	5.19e-39	3.19e-36	CNN2	19	1026581	1039068	+	3645	protein_coding	calponin 2 [Source:HGNC Symbol;Acc:HGNC:2156]	-
ENSG00000152137	132.038	147.704	33.5467	34.9549	139.871	34.2508	2.0307	4.91e-08	1.32e-06	HSPB8	12	119178642	119221131	+	2860	protein_coding	heat shock protein family B (small) member 8 [Source:HGNC Symbol;Acc:HGNC:30171]	-
ENSG00000169583	58.136	81.8703	14.068	20.7545	70.0031	17.4112	2.01012	0.000157269	0.00157907	CLIC3	9	136994635	136996803	-	1177	protein_coding	chloride intracellular channel 3 [Source:HGNC Symbol;Acc:HGNC:2064]	-
ENSG00000172716	60.1067	62.4577	12.9858	17.4775	61.2822	15.2316	2.00907	0.000280677	0.00254631	SLFN11	17	35350305	35373701	-	5982	protein_coding	schlafen family member 11 [Source:HGNC Symbol;Acc:HGNC:26633]	-
ENSG00000101098	53.2092	59.0817	8.65722	19.6622	56.1454	14.1597	1.98905	0.000871377	0.00662312	RIMS4	20	44751808	44810338	-	5206	protein_coding	regulating synaptic membrane exocytosis 4 [Source:HGNC Symbol;Acc:HGNC:16183]	-
ENSG00000186193	397.098	355.334	99.558	91.7567	376.216	95.6574	1.97485	8.62e-17	9.58e-15	SAPCD2	9	137062124	137070588	-	3848	protein_coding	suppressor APC domain containing 2 [Source:HGNC Symbol;Acc:HGNC:28055]	-
ENSG00000166578	118.243	167.961	28.136	45.8784	143.102	37.0072	1.95369	6.48e-07	1.31e-05	IQCD	12	113195441	113221094	-	2460	protein_coding	IQ motif containing D [Source:HGNC Symbol;Acc:HGNC:25168]	-
ENSG00000189057	214.807	221.978	55.1898	58.9865	218.393	57.0881	1.93597	7.93e-11	3.53e-09	FAM111B	11	59107185	59127410	+	3863	protein_coding	family with sequence similarity 111 member B [Source:HGNC Symbol;Acc:HGNC:24200]	-
ENSG00000170345	70.9456	43.8892	7.57507	22.9392	57.4174	15.2571	1.91049	0.00214245	0.0137478	FOS	14	75278774	75282230	+	3238	protein_coding	Fos proto-oncogene, AP-1 transcription factor subunit [Source:HGNC Symbol;Acc:HGNC:3796]	TF_bZIP
ENSG00000134057	3737.45	4147.53	1235.82	915.382	3942.49	1075.6	1.87401	1.6e-41	1.19e-38	CCNB1	5	69167010	69178245	+	2558	protein_coding	cyclin B1 [Source:HGNC Symbol;Acc:HGNC:1579]	-
ENSG00000120738	1583.47	1215.39	443.682	322.241	1399.43	382.962	1.86872	1.93e-25	4.77e-23	EGR1	5	138465490	138469315	+	3138	protein_coding	early growth response 1 [Source:HGNC Symbol;Acc:HGNC:3238]	zf-C2H2
ENSG00000185745	135.979	169.649	40.0396	45.8784	152.814	42.959	1.83236	2.27e-07	5.27e-06	IFIT1	10	89392546	89406486	+	4613	protein_coding	interferon induced protein with tetratricopeptide repeats 1 [Source:HGNC Symbol;Acc:HGNC:5407]	-
ENSG00000163040	97.5502	87.7785	23.8074	28.4009	92.6643	26.1041	1.82722	3.54e-05	0.000437217	CCDC74A	2	131527675	131533666	+	3077	protein_coding	coiled-coil domain containing 74A [Source:HGNC Symbol;Acc:HGNC:25197]	-
ENSG00000006283	86.7113	112.255	10.8215	45.8784	99.4832	28.3499	1.8133	0.000572535	0.00467405	CACNA1G	17	50561068	50627474	+	9709	protein_coding	calcium voltage-gated channel subunit alpha1 G [Source:HGNC Symbol;Acc:HGNC:1394]	-
ENSG00000180155	143.862	165.429	30.3003	57.8941	154.645	44.0972	1.81167	1.34e-06	2.5e-05	LYNX1	8	142771197	142777810	-	5022	protein_coding	Ly6/neurotoxin 1 [Source:HGNC Symbol;Acc:HGNC:29604]	-
ENSG00000265763	119.228	128.292	30.3003	40.4166	123.76	35.3585	1.80827	3.01e-06	5.14e-05	ZNF488	10	47365496	47384273	-	3496	protein_coding	zinc finger protein 488 [Source:HGNC Symbol;Acc:HGNC:23535]	zf-C2H2
ENSG00000144452	69.9602	70.054	16.2323	24.0315	70.0071	20.1319	1.79852	0.000398109	0.00346034	ABCA12	2	214931542	215138428	-	9416	protein_coding	ATP binding cassette subfamily A member 12 [Source:HGNC Symbol;Acc:HGNC:14637]	-
ENSG00000101447	653.291	673.531	194.787	191.16	663.411	192.974	1.78165	7.17e-23	1.44e-20	FAM83D	20	38926312	38953106	+	2475	protein_coding	family with sequence similarity 83 member D [Source:HGNC Symbol;Acc:HGNC:16122]	-
ENSG00000111665	667.086	741.053	201.28	213.007	704.069	207.143	1.7657	9.33e-23	1.83e-20	CDCA3	12	6844793	6852066	-	5653	protein_coding	cell division cycle associated 3 [Source:HGNC Symbol;Acc:HGNC:14624]	-
ENSG00000104332	1206.07	1203.58	294.345	416.182	1204.83	355.264	1.76209	3.68e-25	8.96e-23	SFRP1	8	41261958	41309497	-	4761	protein_coding	secreted frizzled related protein 1 [Source:HGNC Symbol;Acc:HGNC:10776]	-
ENSG00000085117	395.128	427.076	84.4079	158.39	411.102	121.399	1.76055	3.63e-11	1.7e-09	CD82	11	44564427	44620363	+	4054	protein_coding	CD82 molecule [Source:HGNC Symbol;Acc:HGNC:6210]	-
ENSG00000104833	294.621	272.62	71.4221	96.1261	283.62	83.7741	1.75924	5.33e-11	2.43e-09	TUBB4A	19	6494319	6502848	-	3466	protein_coding	tubulin beta 4A class IVa [Source:HGNC Symbol;Acc:HGNC:20774]	-
ENSG00000277586	528.15	476.873	123.365	173.682	502.512	148.524	1.75828	1.27e-15	1.22e-13	NEFL	8	24950955	24957110	-	4329	protein_coding	neurofilament light [Source:HGNC Symbol;Acc:HGNC:7739]	-
ENSG00000102096	248.31	342.674	70.3399	104.865	295.492	87.6024	1.75603	8.8e-10	3.24e-08	PIM2	X	48913182	48919024	-	2761	protein_coding	Pim-2 proto-oncogene, serine/threonine kinase [Source:HGNC Symbol;Acc:HGNC:8987]	-
ENSG00000162174	92.6234	104.659	43.2861	15.2928	98.6412	29.2894	1.7515	0.0002661	0.00244075	ASRGL1	11	62337448	62393412	+	4586	protein_coding	asparaginase like 1 [Source:HGNC Symbol;Acc:HGNC:16448]	-
ENSG00000180596	126.125	113.943	42.2039	29.4932	120.034	35.8486	1.74235	9.31e-06	0.000138086	HIST1H2BC	6	26114873	26123926	-	834	protein_coding	histone cluster 1 H2B family member c [Source:HGNC Symbol;Acc:HGNC:4757]	-
ENSG00000125740	74.887	52.3295	20.5609	17.4775	63.6082	19.0192	1.73908	0.00109518	0.00795967	FOSB	19	45467995	45475179	+	5553	protein_coding	FosB proto-oncogene, AP-1 transcription factor subunit [Source:HGNC Symbol;Acc:HGNC:3797]	TF_bZIP
ENSG00000159231	134.994	164.585	37.8753	52.4324	149.789	45.1539	1.73166	1.29e-06	2.44e-05	CBR3	21	36134912	36146566	+	1169	protein_coding	carbonyl reductase 3 [Source:HGNC Symbol;Acc:HGNC:1549]	-
ENSG00000108602	6649.18	7527	2038.77	2245.85	7088.09	2142.31	1.72642	5.6e-57	1.32e-53	ALDH3A1	17	19737984	19748943	-	3918	protein_coding	aldehyde dehydrogenase 3 family member A1 [Source:HGNC Symbol;Acc:HGNC:405]	-
ENSG00000156475	91.638	84.4024	21.643	31.6779	88.0202	26.6605	1.72302	0.000139923	0.00142623	PPP2R2B	5	146581146	147084784	-	13206	protein_coding	protein phosphatase 2 regulatory subunit Bbeta [Source:HGNC Symbol;Acc:HGNC:9305]	-
ENSG00000186462	130.067	113.943	27.0538	46.9707	122.005	37.0123	1.72064	1.8e-05	0.000244229	NAP1L2	X	73212299	73214848	-	2550	protein_coding	nucleosome assembly protein 1 like 2 [Source:HGNC Symbol;Acc:HGNC:7638]	-
ENSG00000061918	63.0627	75.1181	22.7252	19.6622	69.0904	21.1937	1.70594	0.000665912	0.00530436	GUCY1B1	4	155758992	155807591	+	3724	protein_coding	guanylate cyclase 1 soluble subunit beta 1 [Source:HGNC Symbol;Acc:HGNC:4687]	-
ENSG00000123080	365.567	442.268	110.38	138.727	403.918	124.553	1.69857	3.48e-13	2.22e-11	CDKN2C	1	50960745	50974633	+	3318	protein_coding	cyclin dependent kinase inhibitor 2C [Source:HGNC Symbol;Acc:HGNC:1789]	-
ENSG00000172137	82.7699	89.4665	20.5609	32.7703	86.1182	26.6656	1.69241	0.000227737	0.00214609	CALB2	16	71358713	71390438	+	1703	protein_coding	calbindin 2 [Source:HGNC Symbol;Acc:HGNC:1435]	-
ENSG00000179292	129.082	142.64	36.7932	48.063	135.861	42.4281	1.68003	4.17e-06	6.83e-05	TMEM151A	11	66291870	66296664	+	2562	protein_coding	transmembrane protein 151A [Source:HGNC Symbol;Acc:HGNC:28497]	-
ENSG00000082074	63.0627	41.3572	14.068	18.5698	52.21	16.3189	1.6752	0.00419253	0.0239062	FYB1	5	39105255	39274528	-	8850	protein_coding	FYN binding protein 1 [Source:HGNC Symbol;Acc:HGNC:4036]	-
ENSG00000143375	105.433	138.42	32.4646	44.786	121.926	38.6253	1.66053	2.31e-05	0.00030054	CGN	1	151510510	151538692	+	6616	protein_coding	cingulin [Source:HGNC Symbol;Acc:HGNC:17429]	-
ENSG00000166920	1077.98	1023.8	363.603	302.579	1050.89	333.091	1.65724	1.37e-25	3.45e-23	C15orf48	15	45430529	45448761	+	1405	protein_coding	chromosome 15 open reading frame 48 [Source:HGNC Symbol;Acc:HGNC:29898]	-
ENSG00000197043	1368.66	1440.75	340.878	551.633	1404.7	446.255	1.65467	3.71e-19	5.29e-17	ANXA6	5	151100712	151157882	-	5427	protein_coding	annexin A6 [Source:HGNC Symbol;Acc:HGNC:544]	-
ENSG00000100342	7080.76	7256.07	2031.2	2523.31	7168.42	2277.25	1.65444	4.72e-46	4.44e-43	APOL1	22	36253010	36267530	+	3519	protein_coding	apolipoprotein L1 [Source:HGNC Symbol;Acc:HGNC:618]	-
ENSG00000076382	1845.57	2065.33	610.334	633.558	1955.45	621.946	1.65306	2.44e-37	1.44e-34	SPAG5	17	28577565	28599279	-	5472	protein_coding	sperm associated antigen 5 [Source:HGNC Symbol;Acc:HGNC:13452]	-
ENSG00000108370	112.331	121.539	41.1218	33.8626	116.935	37.4922	1.64137	2.15e-05	0.000283682	RGS9	17	65100812	65227703	+	6990	protein_coding	regulator of G protein signaling 9 [Source:HGNC Symbol;Acc:HGNC:10004]	-
ENSG00000170421	12410.6	13472.3	3878.43	4439.28	12941.4	4158.86	1.63783	1.85e-56	3.26e-53	KRT8	12	52897187	52949954	-	6881	protein_coding	keratin 8 [Source:HGNC Symbol;Acc:HGNC:6446]	-
ENSG00000159184	183.276	195.813	36.7932	85.2027	189.545	60.9979	1.63671	6.09e-06	9.54e-05	HOXB13	17	48724763	48729178	-	3467	protein_coding	homeobox B13 [Source:HGNC Symbol;Acc:HGNC:5112]	Homeobox
ENSG00000079257	132.038	160.364	46.5325	48.063	146.201	47.2978	1.62949	3.08e-06	5.25e-05	LXN	3	158645822	158672693	-	1504	protein_coding	latexin [Source:HGNC Symbol;Acc:HGNC:13347]	-
ENSG00000273706	55.1799	65.8338	11.9037	27.3085	60.5069	19.6061	1.6278	0.00359568	0.0210038	LHX1	17	36936785	36944612	+	4882	protein_coding	LIM homeobox 1 [Source:HGNC Symbol;Acc:HGNC:6593]	-
ENSG00000237807	84.7406	70.054	17.3144	32.7703	77.3973	25.0423	1.62735	0.000920726	0.00693469	AC022034.1	8	53515171	53523931	-	2387	lincRNA	novel transcript	-
ENSG00000132517	117.257	93.6866	23.8074	44.786	105.472	34.2967	1.61998	0.000174583	0.00173318	SLC52A1	17	5032600	5052009	-	3934	protein_coding	solute carrier family 52 member 1 [Source:HGNC Symbol;Acc:HGNC:30225]	-
ENSG00000129195	449.322	504.726	187.212	124.527	477.024	155.87	1.61393	1.6e-12	9.11e-11	PIMREG	17	6444415	6451469	+	2823	protein_coding	PICALM interacting mitotic regulator [Source:HGNC Symbol;Acc:HGNC:25483]	-
ENSG00000104213	172.437	198.346	61.6827	60.0788	185.391	60.8807	1.60745	2.2e-07	5.11e-06	PDGFRL	8	17576433	17644071	+	2409	protein_coding	platelet derived growth factor receptor like [Source:HGNC Symbol;Acc:HGNC:8805]	-
ENSG00000178445	236.485	245.611	83.3257	75.3716	241.048	79.3487	1.60319	4.6e-09	1.53e-07	GLDC	9	6532464	6645783	-	8939	protein_coding	glycine decarboxylase [Source:HGNC Symbol;Acc:HGNC:4313]	-
ENSG00000099282	748.87	866.812	209.938	322.241	807.841	266.089	1.60295	1.75e-15	1.62e-13	TSPAN15	10	69451473	69507669	+	2646	protein_coding	tetraspanin 15 [Source:HGNC Symbol;Acc:HGNC:23298]	-
ENSG00000135127	179.335	200.878	48.6969	77.5563	190.106	63.1266	1.59164	8.88e-07	1.75e-05	BICDL1	12	119989869	120094494	+	5484	protein_coding	BICD family like cargo adaptor 1 [Source:HGNC Symbol;Acc:HGNC:28095]	-
ENSG00000205755	70.9456	85.2464	29.2181	22.9392	78.096	26.0786	1.58342	0.000710899	0.00561201	CRLF2	X	1187549	1212750	-	2010	protein_coding	cytokine receptor like factor 2 [Source:HGNC Symbol;Acc:HGNC:14281]	-
ENSG00000103534	479.868	498.818	174.227	152.928	489.343	163.577	1.58097	5.91e-15	4.96e-13	TMC5	16	19410496	19499113	+	6393	protein_coding	transmembrane channel like 5 [Source:HGNC Symbol;Acc:HGNC:22999]	-
ENSG00000168497	526.18	525.827	160.159	193.345	526.003	176.752	1.57353	2.76e-15	2.43e-13	CAVIN2	2	191834302	191847255	-	3229	protein_coding	caveolae associated protein 2 [Source:HGNC Symbol;Acc:HGNC:10690]	-
ENSG00000166896	71.9309	73.4301	22.7252	26.2162	72.6805	24.4707	1.57084	0.0010073	0.00746322	ATP23	12	57906039	57959148	+	3327	protein_coding	ATP23 metallopeptidase and ATP synthase assembly factor homolog [Source:HGNC Symbol;Acc:HGNC:29452]	-
ENSG00000267751	55.1799	51.4854	11.9037	24.0315	53.3327	17.9676	1.5699	0.00645385	0.0340991	AC009005.1	19	567210	572228	-	865	antisense	uncharacterized LOC105372233 [Source:NCBI gene;Acc:105372233]	-
ENSG00000173320	205.939	204.254	60.6005	78.6486	205.096	69.6246	1.55886	1.65e-07	3.91e-06	STOX2	4	183797692	184023526	+	11316	protein_coding	storkhead box 2 [Source:HGNC Symbol;Acc:HGNC:25450]	-
ENSG00000185697	1014.92	988.352	345.207	335.349	1001.63	340.278	1.55741	1.05e-24	2.39e-22	MYBL1	8	66562175	66614247	-	7239	protein_coding	MYB proto-oncogene like 1 [Source:HGNC Symbol;Acc:HGNC:7547]	MYB
ENSG00000224411	175.393	188.217	53.0255	71.0022	181.805	62.0138	1.55252	9e-07	1.76e-05	HSP90AA2P	11	27888838	27891033	-	2196	processed_pseudogene	heat shock protein 90 alpha family class A member 2, pseudogene [Source:HGNC Symbol;Acc:HGNC:5256]	-
ENSG00000166592	1483.95	1404.46	374.425	612.804	1444.2	493.614	1.54884	7.93e-06	0.000119697	RRAD	16	66921679	66925644	-	1709	protein_coding	RRAD, Ras related glycolysis inhibitor and calcium channel regulator [Source:HGNC Symbol;Acc:HGNC:10446]	-
ENSG00000261253	115.287	137.576	28.136	58.9865	126.431	43.5612	1.53893	0.00014943	0.0015122	AC137932.2	16	89321133	89325110	+	1360	processed_transcript	uncharacterized LOC100287036 [Source:NCBI gene;Acc:100287036]	-
ENSG00000089127	79.8138	68.3659	19.4787	31.6779	74.0898	25.5783	1.5338	0.00157272	0.0107284	OAS1	12	112906777	112933222	+	4947	protein_coding	2'-5'-oligoadenylate synthetase 1 [Source:HGNC Symbol;Acc:HGNC:8086]	-
ENSG00000133433	81.7845	97.0627	25.9717	36.0473	89.4236	31.0095	1.52953	0.000488088	0.00408148	GSTT2B	22	23957414	23961186	-	1099	protein_coding	glutathione S-transferase theta 2B (gene/pseudogene) [Source:HGNC Symbol;Acc:HGNC:33437]	-
ENSG00000141314	95.5795	80.1822	23.8074	37.1396	87.8809	30.4735	1.52726	0.000645339	0.00516674	RHBDL3	17	32266176	32324661	+	5404	protein_coding	rhomboid like 3 [Source:HGNC Symbol;Acc:HGNC:16502]	-
ENSG00000071282	134.008	151.08	48.6969	51.3401	142.544	50.0185	1.5118	1.18e-05	0.00016948	LMCD1	3	8501707	8574673	+	9130	protein_coding	LIM and cysteine rich domains 1 [Source:HGNC Symbol;Acc:HGNC:6633]	-
ENSG00000075218	730.148	724.172	286.77	225.022	727.16	255.896	1.50647	6.31e-17	7.18e-15	GTSE1	22	46296741	46330810	+	4242	protein_coding	G2 and S-phase expressed 1 [Source:HGNC Symbol;Acc:HGNC:13698]	-
ENSG00000105668	40.3996	64.1458	14.068	22.9392	52.2727	18.5036	1.50188	0.00981764	0.0473982	UPK1A	19	35666516	35678483	+	1366	protein_coding	uroplakin 1A [Source:HGNC Symbol;Acc:HGNC:12577]	-
ENSG00000173727	333.05	377.279	115.79	135.45	355.164	125.62	1.50035	1.16e-10	4.99e-09	AP000769.1	11	65455258	65466720	+	1772	transcribed_unprocessed_pseudogene	Finkel-Biskis-Reilly murine sarcoma virus (FBR-MuSV) ubiquitously expressed (FAU) pseudogene	-
ENSG00000120437	536.033	600.101	231.581	171.498	568.067	201.539	1.49531	2.15e-13	1.42e-11	ACAT2	6	159760328	159779055	+	4299	protein_coding	acetyl-CoA acetyltransferase 2 [Source:HGNC Symbol;Acc:HGNC:94]	-
ENSG00000168077	238.456	238.859	80.0793	89.572	238.657	84.8257	1.4925	3.63e-08	1.01e-06	SCARA3	8	27633868	27676776	+	4031	protein_coding	scavenger receptor class A member 3 [Source:HGNC Symbol;Acc:HGNC:19000]	-
ENSG00000162645	50.2531	71.742	14.068	29.4932	60.9976	21.7806	1.48873	0.00686335	0.035767	GBP2	1	89106132	89150456	-	6276	protein_coding	guanylate binding protein 2 [Source:HGNC Symbol;Acc:HGNC:4183]	-
ENSG00000128228	725.222	730.08	247.813	270.901	727.651	259.357	1.48843	2.4e-18	3.19e-16	SDF2L1	22	21642261	21644298	+	1099	protein_coding	stromal cell derived factor 2 like 1 [Source:HGNC Symbol;Acc:HGNC:10676]	-
ENSG00000186871	549.828	501.35	190.459	184.606	525.589	187.532	1.48621	1.9e-14	1.52e-12	ERCC6L	X	72204657	72239047	-	4364	protein_coding	ERCC excision repair 6 like, spindle assembly checkpoint helicase [Source:HGNC Symbol;Acc:HGNC:20794]	-
ENSG00000204389	722.265	672.687	211.02	287.286	697.476	249.153	1.48502	5.45e-15	4.6e-13	HSPA1A	6	31815464	31817946	+	2483	protein_coding	heat shock protein family A (Hsp70) member 1A [Source:HGNC Symbol;Acc:HGNC:5232]	-
ENSG00000100526	489.722	597.569	212.102	176.959	543.645	194.531	1.48354	3.43e-13	2.21e-11	CDKN3	14	54396849	54420218	+	1836	protein_coding	cyclin dependent kinase inhibitor 3 [Source:HGNC Symbol;Acc:HGNC:1791]	-
ENSG00000141576	389.215	480.249	138.515	173.682	434.732	156.099	1.479	4.01e-11	1.86e-09	RNF157	17	76142453	76240373	-	7805	protein_coding	ring finger protein 157 [Source:HGNC Symbol;Acc:HGNC:29402]	-
ENSG00000137094	144.847	140.108	43.2861	58.9865	142.478	51.1363	1.47842	2.31e-05	0.000300618	DNAJB5	9	34989641	34998900	+	5891	protein_coding	DnaJ heat shock protein family (Hsp40) member B5 [Source:HGNC Symbol;Acc:HGNC:14887]	-
ENSG00000113249	550.814	482.782	189.377	182.421	516.798	185.899	1.47427	8.09e-14	5.94e-12	HAVCR1	5	157029413	157059119	-	2151	protein_coding	hepatitis A virus cellular receptor 1 [Source:HGNC Symbol;Acc:HGNC:17866]	-
ENSG00000175567	317.284	362.93	132.023	113.604	340.107	122.813	1.47022	5e-10	1.92e-08	UCP2	11	73974667	73983307	-	3237	protein_coding	uncoupling protein 2 [Source:HGNC Symbol;Acc:HGNC:12518]	-
ENSG00000233381	144.847	129.136	49.779	49.1554	136.991	49.4672	1.46869	2.59e-05	0.000331782	AK4P3	12	31615771	31616439	-	669	processed_pseudogene	adenylate kinase 4 pseudogene 3 [Source:HGNC Symbol;Acc:HGNC:21596]	-
ENSG00000130052	125.14	127.448	42.2039	49.1554	126.294	45.6797	1.46747	5.2e-05	0.000609204	STARD8	X	68647666	68725842	+	5558	protein_coding	StAR related lipid transfer domain containing 8 [Source:HGNC Symbol;Acc:HGNC:19161]	-
ENSG00000145569	73.9017	48.9534	19.4787	25.1239	61.4275	22.3013	1.45914	0.0056607	0.030643	OTULINL	5	14581775	14615007	+	4074	protein_coding	OTU deubiquitinase with linear linkage specificity like [Source:HGNC Symbol;Acc:HGNC:25629]	-
ENSG00000109062	813.904	941.93	280.277	362.658	877.917	321.467	1.45021	2.06e-16	2.18e-14	SLC9A3R1	17	74748652	74769353	+	2315	protein_coding	SLC9A3 regulator 1 [Source:HGNC Symbol;Acc:HGNC:11075]	-
ENSG00000265415	197.071	189.061	76.8328	64.4482	193.066	70.6405	1.45005	1.2e-06	2.28e-05	AC099850.3	17	59202677	59203829	-	321	antisense	novel transcript, antisense to PRR11	-
ENSG00000162595	48.2824	70.054	25.9717	17.4775	59.1682	21.7246	1.44767	0.00706181	0.0365716	DIRAS3	1	68045896	68051631	-	2039	protein_coding	DIRAS family GTPase 3 [Source:HGNC Symbol;Acc:HGNC:687]	-
ENSG00000129951	415.82	443.956	115.79	199.899	429.888	157.844	1.44613	5.67e-09	1.83e-07	PLPPR3	19	812488	821977	-	2741	protein_coding	phospholipid phosphatase related 3 [Source:HGNC Symbol;Acc:HGNC:23497]	-
ENSG00000137801	2471.27	2205.43	902.515	814.887	2338.35	858.701	1.44486	1.08e-30	4.78e-28	THBS1	15	39581079	39599466	+	9158	protein_coding	thrombospondin 1 [Source:HGNC Symbol;Acc:HGNC:11785]	-
ENSG00000140323	103.462	112.255	44.3682	34.9549	107.859	39.6616	1.44366	0.000234504	0.00219811	DISP2	15	40358235	40378639	+	12754	protein_coding	dispatched RND transporter family member 2 [Source:HGNC Symbol;Acc:HGNC:19712]	-
ENSG00000168778	197.071	169.649	58.4362	76.4639	183.36	67.4501	1.44206	3.89e-06	6.41e-05	TCTN2	12	123671113	123708403	+	5106	protein_coding	tectonic family member 2 [Source:HGNC Symbol;Acc:HGNC:25774]	-
ENSG00000011426	3698.04	3576.13	1536.66	1141.5	3637.08	1339.08	1.4414	2.51e-26	6.81e-24	ANLN	7	36389806	36453791	+	6012	protein_coding	anillin actin binding protein [Source:HGNC Symbol;Acc:HGNC:14082]	-
ENSG00000182054	998.165	1039.84	318.153	435.844	1019	376.999	1.43488	4.3e-17	5.15e-15	IDH2	15	90083045	90102504	-	2814	protein_coding	isocitrate dehydrogenase (NADP(+)) 2, mitochondrial [Source:HGNC Symbol;Acc:HGNC:5383]	-
ENSG00000116663	83.7552	118.163	24.8895	50.2477	100.959	37.5686	1.42883	0.00128024	0.00903924	FBXO6	1	11664124	11674354	+	1811	protein_coding	F-box protein 6 [Source:HGNC Symbol;Acc:HGNC:13585]	-
ENSG00000180739	56.1653	66.6779	17.3144	28.4009	61.4216	22.8577	1.42783	0.00627375	0.0332721	S1PR5	19	10512742	10517931	-	2806	protein_coding	sphingosine-1-phosphate receptor 5 [Source:HGNC Symbol;Acc:HGNC:14299]	-
ENSG00000087586	1806.16	2011.31	757.507	665.236	1908.73	711.371	1.42423	5.05e-27	1.55e-24	AURKA	20	56369389	56392337	-	2928	protein_coding	aurora kinase A [Source:HGNC Symbol;Acc:HGNC:11393]	-
ENSG00000182481	8080.9	8599.76	3426.09	2804.04	8340.33	3115.07	1.42087	5.67e-36	3.08e-33	KPNA2	17	68035519	68046842	+	3140	protein_coding	karyopherin subunit alpha 2 [Source:HGNC Symbol;Acc:HGNC:6395]	-
ENSG00000102996	294.621	305.537	86.5722	138.727	300.079	112.65	1.4141	1.25e-07	3.07e-06	MMP15	16	58025566	58046901	+	4419	protein_coding	matrix metallopeptidase 15 [Source:HGNC Symbol;Acc:HGNC:7161]	-
ENSG00000108984	61.092	75.1181	15.1501	36.0473	68.1051	25.5987	1.41379	0.00707438	0.0366098	MAP2K6	17	69414698	69553861	+	16655	protein_coding	mitogen-activated protein kinase kinase 6 [Source:HGNC Symbol;Acc:HGNC:6846]	-
ENSG00000105088	63.0627	75.9621	16.2323	36.0473	69.5124	26.1398	1.41298	0.00599699	0.0321794	OLFM2	19	9853718	9936552	-	2500	protein_coding	olfactomedin 2 [Source:HGNC Symbol;Acc:HGNC:17189]	-
ENSG00000084710	1358.81	1206.11	482.64	481.723	1282.46	482.181	1.41074	4.52e-23	9.38e-21	EFR3B	2	25042130	25159137	+	10591	protein_coding	EFR3 homolog B [Source:HGNC Symbol;Acc:HGNC:29155]	-
ENSG00000167680	717.339	726.704	248.895	299.302	722.022	274.098	1.39757	1.12e-15	1.09e-13	SEMA6B	19	4542593	4559808	-	4412	protein_coding	semaphorin 6B [Source:HGNC Symbol;Acc:HGNC:10739]	-
ENSG00000137501	222.69	272.62	82.2436	105.957	247.655	94.1004	1.39757	4.13e-07	8.84e-06	SYTL2	11	85694224	85811159	-	11258	protein_coding	synaptotagmin like 2 [Source:HGNC Symbol;Acc:HGNC:15585]	-
ENSG00000029534	428.63	416.948	116.872	204.268	422.789	160.57	1.397	2.24e-08	6.54e-07	ANK1	8	41653220	41896762	-	10797	protein_coding	ankyrin 1 [Source:HGNC Symbol;Acc:HGNC:492]	-
ENSG00000171848	2101.76	2060.26	812.696	776.655	2081.01	794.676	1.38874	7.05e-31	3.21e-28	RRM2	2	10120698	10131419	+	5323	protein_coding	ribonucleotide reductase regulatory subunit M2 [Source:HGNC Symbol;Acc:HGNC:10452]	-
ENSG00000129354	219.734	232.106	121.201	51.3401	225.92	86.2706	1.38854	4.8e-05	0.000570151	AP1M2	19	10572671	10587315	-	2214	protein_coding	adaptor related protein complex 1 subunit mu 2 [Source:HGNC Symbol;Acc:HGNC:558]	-
ENSG00000152078	295.607	213.538	99.558	95.0337	254.572	97.2959	1.38562	5.47e-07	1.14e-05	TMEM56	1	95117338	95197607	+	7402	protein_coding	transmembrane protein 56 [Source:HGNC Symbol;Acc:HGNC:26477]	-
ENSG00000004468	136.964	140.108	55.1898	51.3401	138.536	53.2649	1.37909	5.49e-05	0.000637736	CD38	4	15778275	15853230	+	6855	protein_coding	CD38 molecule [Source:HGNC Symbol;Acc:HGNC:1667]	-
ENSG00000125726	669.056	728.392	275.949	263.254	698.724	269.602	1.37434	1.27e-15	1.22e-13	CD70	19	6583183	6604103	-	1532	protein_coding	CD70 molecule [Source:HGNC Symbol;Acc:HGNC:11937]	-
ENSG00000173801	241.412	279.372	94.1472	107.05	260.392	100.598	1.37319	1.45e-07	3.48e-06	JUP	17	41754604	41786931	-	4942	protein_coding	junction plakoglobin [Source:HGNC Symbol;Acc:HGNC:6207]	-
ENSG00000116299	85.7259	113.943	35.711	41.509	99.8346	38.61	1.37276	0.000786452	0.00610522	KIAA1324	1	109113679	109206781	+	9300	protein_coding	KIAA1324 [Source:HGNC Symbol;Acc:HGNC:29618]	-
ENSG00000114646	149.774	145.172	48.6969	65.5405	147.473	57.1187	1.3685	5.37e-05	0.000626497	CSPG5	3	47562239	47580792	-	4366	protein_coding	chondroitin sulfate proteoglycan 5 [Source:HGNC Symbol;Acc:HGNC:2467]	-
ENSG00000167964	138.935	178.933	53.0255	71.0022	158.934	62.0138	1.35972	5.13e-05	0.000602116	RAB26	16	2140803	2154165	+	2488	protein_coding	RAB26, member RAS oncogene family [Source:HGNC Symbol;Acc:HGNC:14259]	-
ENSG00000162975	115.287	74.2741	41.1218	32.7703	94.7803	36.946	1.35601	0.00167682	0.0112857	KCNF1	2	10911937	10914225	+	2289	protein_coding	potassium voltage-gated channel modifier subfamily F member 1 [Source:HGNC Symbol;Acc:HGNC:6246]	-
ENSG00000089723	315.314	262.491	104.969	121.25	288.903	113.109	1.35182	8.25e-08	2.12e-06	OTUB2	14	94026329	94048930	+	4252	protein_coding	OTU deubiquitinase, ubiquitin aldehyde binding 2 [Source:HGNC Symbol;Acc:HGNC:20351]	-
ENSG00000204388	529.136	534.267	167.734	250.146	531.701	208.94	1.34787	2.83e-10	1.14e-08	HSPA1B	6	31827735	31830255	+	2521	protein_coding	heat shock protein family A (Hsp70) member 1B [Source:HGNC Symbol;Acc:HGNC:5233]	-
ENSG00000165548	67.9895	100.439	33.5467	32.7703	84.2142	33.1585	1.34741	0.00251501	0.0156711	TMEM63C	14	77116568	77259495	+	6363	protein_coding	transmembrane protein 63C [Source:HGNC Symbol;Acc:HGNC:23787]	-
ENSG00000128335	2118.51	2176.74	715.303	980.923	2147.63	848.113	1.3406	8.98e-20	1.32e-17	APOL2	22	36226203	36239954	-	3484	protein_coding	apolipoprotein L2 [Source:HGNC Symbol;Acc:HGNC:619]	-
ENSG00000080824	39007.3	40431.3	15233.5	16212.5	39719.3	15723	1.33698	1.67e-51	2.14e-48	HSP90AA1	14	102080738	102139699	-	5248	protein_coding	heat shock protein 90 alpha family class A member 1 [Source:HGNC Symbol;Acc:HGNC:5253]	-
ENSG00000167693	1374.57	1314.99	480.476	587.68	1344.78	534.078	1.3322	7.62e-20	1.13e-17	NXN	17	799313	979770	-	5880	protein_coding	nucleoredoxin [Source:HGNC Symbol;Acc:HGNC:18008]	-
ENSG00000131747	14581.3	14464	5921.54	5614.64	14522.7	5768.09	1.33213	6.9e-49	8.11e-46	TOP2A	17	40388516	40417950	-	6437	protein_coding	DNA topoisomerase II alpha [Source:HGNC Symbol;Acc:HGNC:11989]	-
ENSG00000133026	171.452	151.08	75.7507	52.4324	161.266	64.0915	1.33002	5.73e-05	0.000661539	MYH10	17	8474205	8630761	-	9011	protein_coding	myosin heavy chain 10 [Source:HGNC Symbol;Acc:HGNC:7568]	-
ENSG00000081138	57.1506	68.3659	19.4787	30.5856	62.7583	25.0322	1.32781	0.00909176	0.0445184	CDH7	18	65750252	65890341	+	14532	protein_coding	cadherin 7 [Source:HGNC Symbol;Acc:HGNC:1766]	-
ENSG00000010292	4690.29	4767.89	1757.42	2012.09	4729.09	1884.75	1.32726	2.79e-34	1.46e-31	NCAPD2	12	6493356	6531955	+	6487	protein_coding	non-SMC condensin I complex subunit D2 [Source:HGNC Symbol;Acc:HGNC:24305]	-
ENSG00000182253	646.393	638.082	226.17	286.194	642.237	256.182	1.32606	6.45e-13	3.92e-11	SYNM	15	99098217	99135593	+	7819	protein_coding	synemin [Source:HGNC Symbol;Acc:HGNC:24466]	-
ENSG00000065054	195.1	200.034	64.9291	92.8491	197.567	78.8891	1.32495	1.04e-05	0.00015253	SLC9A3R2	16	2025356	2039026	+	3550	protein_coding	SLC9A3 regulator 2 [Source:HGNC Symbol;Acc:HGNC:11076]	-
ENSG00000137491	607.964	612.761	266.209	221.745	610.363	243.977	1.32281	5.79e-13	3.55e-11	SLCO2B1	11	75100563	75206549	+	10351	protein_coding	solute carrier organic anion transporter family member 2B1 [Source:HGNC Symbol;Acc:HGNC:10962]	-
ENSG00000088992	214.807	240.547	82.2436	100.495	227.677	91.3695	1.31818	1.78e-06	3.23e-05	TESC	12	117038923	117099479	-	1926	protein_coding	tescalcin [Source:HGNC Symbol;Acc:HGNC:26065]	-
ENSG00000171522	100.506	86.0904	43.2861	31.6779	93.2983	37.482	1.31419	0.00165106	0.0111496	PTGER4	5	40679498	40693735	+	3961	protein_coding	prostaglandin E receptor 4 [Source:HGNC Symbol;Acc:HGNC:9596]	-
ENSG00000179348	123.169	144.328	42.2039	65.5405	133.749	53.8722	1.3134	0.000298848	0.00268184	GATA2	3	128479427	128493185	-	4459	protein_coding	GATA binding protein 2 [Source:HGNC Symbol;Acc:HGNC:4171]	zf-GATA
ENSG00000140451	139.92	182.309	70.3399	60.0788	161.115	65.2094	1.30659	6.53e-05	0.000743606	PIF1	15	64815632	64825668	-	4656	protein_coding	PIF1 5'-to-3' DNA helicase [Source:HGNC Symbol;Acc:HGNC:26220]	-
ENSG00000167191	450.307	468.433	157.994	214.099	459.37	186.047	1.30446	9.61e-10	3.52e-08	GPRC5B	16	19856691	19886167	-	6667	protein_coding	G protein-coupled receptor class C group 5 member B [Source:HGNC Symbol;Acc:HGNC:13308]	-
ENSG00000137486	149.774	145.172	50.8612	68.8175	147.473	59.8393	1.30137	0.00010933	0.00115703	ARRB1	11	75264182	75351705	-	5828	protein_coding	arrestin beta 1 [Source:HGNC Symbol;Acc:HGNC:711]	-
ENSG00000112139	92.6234	102.971	30.3003	49.1554	97.7971	39.7278	1.30086	0.00176847	0.0117291	MDGA1	6	37630679	37699306	-	14187	protein_coding	MAM domain containing glycosylphosphatidylinositol anchor 1 [Source:HGNC Symbol;Acc:HGNC:19267]	-
ENSG00000126787	1086.85	1171.5	516.187	400.889	1129.18	458.538	1.3003	3.03e-16	3.17e-14	DLGAP5	14	55148112	55191678	-	3667	protein_coding	DLG associated protein 5 [Source:HGNC Symbol;Acc:HGNC:16864]	-
ENSG00000116133	5716.05	5888.75	2395.89	2317.95	5802.4	2356.92	1.2998	5.74e-40	3.85e-37	DHCR24	1	54849627	54887271	-	6290	protein_coding	24-dehydrocholesterol reductase [Source:HGNC Symbol;Acc:HGNC:2859]	-
ENSG00000023445	4372.02	3697.67	1532.33	1767.41	4034.84	1649.87	1.2899	9.9e-26	2.54e-23	BIRC3	11	102317450	102339403	+	7518	protein_coding	baculoviral IAP repeat containing 3 [Source:HGNC Symbol;Acc:HGNC:591]	-
ENSG00000214900	232.544	213.538	95.2294	87.3874	223.041	91.3084	1.28779	2.36e-06	4.12e-05	LINC01588	14	49927571	50092643	-	14763	lincRNA	long intergenic non-protein coding RNA 1588 [Source:HGNC Symbol;Acc:HGNC:27503]	-
ENSG00000182272	605.994	758.777	230.498	330.98	682.385	280.739	1.28246	3.6e-10	1.42e-08	B4GALNT4	11	369796	382116	+	3761	protein_coding	beta-1,4-N-acetyl-galactosaminyltransferase 4 [Source:HGNC Symbol;Acc:HGNC:26315]	-
ENSG00000130762	252.251	236.327	74.6685	126.712	244.289	100.69	1.27873	1.13e-05	0.000163649	ARHGEF16	1	3454426	3481113	+	5563	protein_coding	Rho guanine nucleotide exchange factor 16 [Source:HGNC Symbol;Acc:HGNC:15515]	-
ENSG00000163535	859.23	955.435	428.532	321.149	907.332	374.84	1.27561	2.05e-13	1.37e-11	SGO2	2	200510008	200583782	+	6022	protein_coding	shugoshin 2 [Source:HGNC Symbol;Acc:HGNC:30812]	-
ENSG00000159733	199.042	216.07	67.0934	104.865	207.556	85.9791	1.27235	2.38e-05	0.000308628	ZFYVE28	4	2269582	2418663	-	9624	protein_coding	zinc finger FYVE-type containing 28 [Source:HGNC Symbol;Acc:HGNC:29334]	-
ENSG00000160345	62.0774	76.8061	32.4646	25.1239	69.4418	28.7942	1.27137	0.00753967	0.0384118	C9orf116	9	135495181	135501734	-	1864	protein_coding	chromosome 9 open reading frame 116 [Source:HGNC Symbol;Acc:HGNC:28435]	-
ENSG00000164220	259.148	200.034	111.462	78.6486	229.591	95.0551	1.27038	1.26e-05	0.000179169	F2RL2	5	76615482	76623434	-	3429	protein_coding	coagulation factor II thrombin receptor like 2 [Source:HGNC Symbol;Acc:HGNC:3539]	-
ENSG00000123485	1355.85	1396.02	634.141	507.939	1375.93	571.04	1.26873	4.92e-18	6.36e-16	HJURP	2	233833416	233854566	-	3821	protein_coding	Holliday junction recognition protein [Source:HGNC Symbol;Acc:HGNC:25444]	-
ENSG00000103089	95.5795	92.8426	37.8753	40.4166	94.211	39.146	1.26687	0.00171126	0.0114644	FA2H	16	74712955	74774831	-	3279	protein_coding	fatty acid 2-hydroxylase [Source:HGNC Symbol;Acc:HGNC:21197]	-
ENSG00000136153	241.412	271.776	127.694	86.295	256.594	106.994	1.26233	4.02e-06	6.6e-05	LMO7	13	75620434	75859870	+	14367	protein_coding	LIM domain 7 [Source:HGNC Symbol;Acc:HGNC:6646]	-
ENSG00000150687	6107.23	6493.07	2354.76	2899.08	6300.15	2626.92	1.26214	2.42e-27	7.6e-25	PRSS23	11	86791059	86952910	+	11725	protein_coding	serine protease 23 [Source:HGNC Symbol;Acc:HGNC:14370]	-
ENSG00000116661	156.672	161.209	49.779	83.018	158.94	66.3985	1.2599	0.000202036	0.0019415	FBXO2	1	11637018	11655785	-	3416	protein_coding	F-box protein 2 [Source:HGNC Symbol;Acc:HGNC:13581]	-
ENSG00000124635	86.7113	104.659	48.6969	31.6779	95.6851	40.1874	1.25247	0.00266316	0.01637	HIST1H2BJ	6	27125897	27132750	-	950	protein_coding	histone cluster 1 H2B family member j [Source:HGNC Symbol;Acc:HGNC:4761]	-
ENSG00000179750	292.651	308.069	122.283	129.989	300.36	126.136	1.25213	1.28e-07	3.13e-06	APOBEC3B	22	38982347	38992804	+	1896	protein_coding	apolipoprotein B mRNA editing enzyme catalytic subunit 3B [Source:HGNC Symbol;Acc:HGNC:17352]	-
ENSG00000069812	102.477	99.5948	36.7932	48.063	101.036	42.4281	1.25184	0.00152772	0.010472	HES2	1	6412418	6424670	-	5407	protein_coding	hes family bHLH transcription factor 2 [Source:HGNC Symbol;Acc:HGNC:16005]	bHLH
ENSG00000132718	141.891	112.255	43.2861	63.3558	127.073	53.321	1.25165	0.000680699	0.00540993	SYT11	1	155859509	155885199	+	5240	protein_coding	synaptotagmin 11 [Source:HGNC Symbol;Acc:HGNC:19239]	-
ENSG00000138835	533.077	582.376	226.17	242.5	557.727	234.335	1.25159	1.41e-11	7.08e-10	RGS3	9	113444731	113597743	+	13793	protein_coding	regulator of G protein signaling 3 [Source:HGNC Symbol;Acc:HGNC:9999]	-
ENSG00000127824	2663.42	2894.16	1174.14	1163.34	2778.79	1168.74	1.24975	4.15e-28	1.43e-25	TUBA4A	2	219249711	219278170	-	4079	protein_coding	tubulin alpha 4a [Source:HGNC Symbol;Acc:HGNC:12407]	-
ENSG00000185339	147.803	144.328	58.4362	64.4482	146.066	61.4422	1.24924	0.00014115	0.00143665	TCN2	22	30606838	30627278	+	3122	protein_coding	transcobalamin 2 [Source:HGNC Symbol;Acc:HGNC:11653]	-
ENSG00000148773	5652.98	5497.97	2538.73	2158.47	5575.48	2348.6	1.24721	8.75e-30	3.43e-27	MKI67	10	128096659	128126385	-	12807	protein_coding	marker of proliferation Ki-67 [Source:HGNC Symbol;Acc:HGNC:7107]	-
ENSG00000079459	3017.16	3101.79	1259.63	1319.55	3059.47	1289.59	1.24648	4.24e-30	1.76e-27	FDFT1	8	11795573	11839309	+	5202	protein_coding	farnesyl-diphosphate farnesyltransferase 1 [Source:HGNC Symbol;Acc:HGNC:3629]	-
ENSG00000143850	57.1506	79.3382	24.8895	32.7703	68.2444	28.8299	1.24583	0.0100928	0.0483623	PLEKHA6	1	204218851	204377665	-	8251	protein_coding	pleckstrin homology domain containing A6 [Source:HGNC Symbol;Acc:HGNC:17053]	-
ENSG00000167646	98.5355	81.8703	41.1218	34.9549	90.2029	38.0384	1.24414	0.00281568	0.017158	DNAAF3	19	55158661	55166722	-	3302	protein_coding	dynein axonemal assembly factor 3 [Source:HGNC Symbol;Acc:HGNC:30492]	-
ENSG00000184678	220.72	191.593	82.2436	91.7567	206.156	87.0001	1.24375	1.16e-05	0.000167249	HIST2H2BE	1	149884459	149886652	-	2194	protein_coding	histone cluster 2 H2B family member e [Source:HGNC Symbol;Acc:HGNC:4760]	-
ENSG00000112576	760.694	794.226	301.92	356.103	777.46	329.012	1.24099	1.03e-13	7.38e-12	CCND3	6	41934933	42050357	-	5802	protein_coding	cyclin D3 [Source:HGNC Symbol;Acc:HGNC:1585]	-
ENSG00000102048	157.657	191.593	63.847	84.1103	174.625	73.9787	1.24067	7.77e-05	0.000866773	ASB9	X	15235288	15270467	-	2363	protein_coding	ankyrin repeat and SOCS box containing 9 [Source:HGNC Symbol;Acc:HGNC:17184]	-
ENSG00000115163	515.341	604.321	266.209	208.637	559.831	237.423	1.23817	4.36e-10	1.7e-08	CENPA	2	26764289	26801067	+	1983	protein_coding	centromere protein A [Source:HGNC Symbol;Acc:HGNC:1851]	-
ENSG00000135617	256.192	251.519	97.3937	117.973	253.856	107.683	1.23727	1.68e-06	3.06e-05	PRADC1	2	73228006	73233238	-	1407	protein_coding	protease associated domain containing 1 [Source:HGNC Symbol;Acc:HGNC:16047]	-
ENSG00000162063	427.644	454.929	192.623	182.421	441.286	187.522	1.23501	8.64e-10	3.19e-08	CCNF	16	2429394	2458854	+	6309	protein_coding	cyclin F [Source:HGNC Symbol;Acc:HGNC:1591]	-
ENSG00000138180	1715.5	1794.39	825.682	666.329	1754.95	746.005	1.23421	4.29e-19	6.06e-17	CEP55	10	93496632	93529092	+	3271	protein_coding	centrosomal protein 55 [Source:HGNC Symbol;Acc:HGNC:1161]	-
ENSG00000126561	73.9017	89.4665	35.711	33.8626	81.6841	34.7868	1.23293	0.00449995	0.0254126	STAT5A	17	42287547	42311943	+	5754	protein_coding	signal transducer and activator of transcription 5A [Source:HGNC Symbol;Acc:HGNC:11366]	STAT
ENSG00000067992	288.709	258.271	115.79	116.881	273.49	116.335	1.23242	6.58e-07	1.33e-05	PDK3	X	24465221	24541862	+	4951	protein_coding	pyruvate dehydrogenase kinase 3 [Source:HGNC Symbol;Acc:HGNC:8811]	-
ENSG00000117228	174.408	141.796	66.0113	68.8175	158.102	67.4144	1.22826	0.000129899	0.00133661	GBP1	1	89052319	89065360	-	4992	protein_coding	guanylate binding protein 1 [Source:HGNC Symbol;Acc:HGNC:4182]	-
ENSG00000128833	132.038	140.108	63.847	52.4324	136.073	58.1397	1.22703	0.000322634	0.00286432	MYO5C	15	52192322	52295798	-	10045	protein_coding	myosin VC [Source:HGNC Symbol;Acc:HGNC:7604]	-
ENSG00000132563	242.397	297.94	107.133	124.527	270.169	115.83	1.22334	1.94e-06	3.48e-05	REEP2	5	138439017	138446969	+	3284	protein_coding	receptor accessory protein 2 [Source:HGNC Symbol;Acc:HGNC:17975]	-
ENSG00000117399	3334.44	3542.37	1669.76	1276.95	3438.4	1473.35	1.22267	2.44e-20	3.87e-18	CDC20	1	43358955	43363203	+	2038	protein_coding	cell division cycle 20 [Source:HGNC Symbol;Acc:HGNC:1723]	-
ENSG00000166963	90.6527	86.9344	42.2039	33.8626	88.7936	38.0333	1.22264	0.00331316	0.0196216	MAP1A	15	43510958	43531620	+	10629	protein_coding	microtubule associated protein 1A [Source:HGNC Symbol;Acc:HGNC:6835]	-
ENSG00000169174	189.188	189.905	97.3937	65.5405	189.547	81.4671	1.21793	6.55e-05	0.000744723	PCSK9	1	55039548	55064852	+	4981	protein_coding	proprotein convertase subtilisin/kexin type 9 [Source:HGNC Symbol;Acc:HGNC:20001]	-
ENSG00000131876	681.866	871.032	310.578	360.473	776.449	335.525	1.21166	2.05e-11	9.92e-10	SNRPA1	15	101281510	101295282	-	3669	protein_coding	small nuclear ribonucleoprotein polypeptide A' [Source:HGNC Symbol;Acc:HGNC:11152]	-
ENSG00000117650	785.328	890.445	425.286	299.302	837.887	362.294	1.20988	6.5e-11	2.92e-09	NEK2	1	211658657	211675630	-	3095	protein_coding	NIMA related kinase 2 [Source:HGNC Symbol;Acc:HGNC:7745]	-
ENSG00000158457	147.803	168.805	69.2577	67.7252	158.304	68.4915	1.20967	0.000130193	0.00133866	TSPAN33	7	129144892	129169697	+	2750	protein_coding	tetraspanin 33 [Source:HGNC Symbol;Acc:HGNC:28743]	-
ENSG00000187601	67.0042	70.898	32.4646	27.3085	68.9511	29.8866	1.20634	0.0097878	0.0472703	MAGEH1	X	55452105	55453566	+	1462	protein_coding	MAGE family member H1 [Source:HGNC Symbol;Acc:HGNC:24092]	-
ENSG00000184916	292.651	264.179	107.133	134.358	278.415	120.746	1.20479	1.62e-06	2.97e-05	JAG2	14	105140981	105168824	-	6397	protein_coding	jagged 2 [Source:HGNC Symbol;Acc:HGNC:6189]	-
ENSG00000197019	529.136	578.156	238.074	243.592	553.646	240.833	1.2015	6.45e-11	2.91e-09	SERTAD1	19	40421592	40426025	-	2114	protein_coding	SERTA domain containing 1 [Source:HGNC Symbol;Acc:HGNC:17932]	-
ENSG00000166669	145.833	141.796	56.2719	68.8175	143.814	62.5447	1.20124	0.000288714	0.00260748	ATF7IP2	16	10326434	10483638	+	6391	protein_coding	activating transcription factor 7 interacting protein 2 [Source:HGNC Symbol;Acc:HGNC:20397]	-
ENSG00000184992	599.096	609.385	257.552	269.808	604.241	263.68	1.19648	1.06e-11	5.62e-10	BRI3BP	12	124993700	125031231	+	6648	protein_coding	BRI3 binding protein [Source:HGNC Symbol;Acc:HGNC:14251]	-
ENSG00000106537	93.6088	105.503	38.9575	48.063	99.5559	43.5103	1.19528	0.00242875	0.0152413	TSPAN13	7	16753535	16784536	+	2224	protein_coding	tetraspanin 13 [Source:HGNC Symbol;Acc:HGNC:21643]	-
ENSG00000239306	1372.6	1518.4	596.266	667.421	1445.5	631.843	1.19441	3.92e-18	5.17e-16	RBM14	11	66616582	66627347	+	3937	protein_coding	RNA binding motif protein 14 [Source:HGNC Symbol;Acc:HGNC:14219]	-
ENSG00000132749	173.423	145.172	76.8328	62.2635	159.297	69.5481	1.19416	0.000198499	0.00191592	TESMIN	11	68707440	68751564	-	5833	protein_coding	testis expressed metallothionein like protein [Source:HGNC Symbol;Acc:HGNC:7446]	-
ENSG00000138193	538.004	500.506	194.787	259.977	519.255	227.382	1.19115	3.73e-09	1.26e-07	PLCE1	10	94030812	94332823	+	12930	protein_coding	phospholipase C epsilon 1 [Source:HGNC Symbol;Acc:HGNC:17175]	-
ENSG00000068489	1371.61	1406.99	666.606	552.725	1389.3	609.665	1.18826	5.24e-17	6.06e-15	PRR11	17	59155499	59204705	+	4080	protein_coding	proline rich 11 [Source:HGNC Symbol;Acc:HGNC:25619]	-
ENSG00000075461	240.427	234.639	99.558	109.234	237.533	104.396	1.18597	5.46e-06	8.69e-05	CACNG4	17	66964910	67033398	+	3380	protein_coding	calcium voltage-gated channel auxiliary subunit gamma 4 [Source:HGNC Symbol;Acc:HGNC:1408]	-
ENSG00000101187	261.119	294.564	120.119	125.619	277.842	122.869	1.17803	1.53e-06	2.83e-05	SLCO4A1	20	62642445	62685785	+	4051	protein_coding	solute carrier organic anion transporter family member 4A1 [Source:HGNC Symbol;Acc:HGNC:10953]	-
ENSG00000118523	904.556	914.922	482.64	322.241	909.739	402.44	1.17651	2.04e-10	8.38e-09	CTGF	6	131948176	131951373	-	2339	protein_coding	connective tissue growth factor [Source:HGNC Symbol;Acc:HGNC:2500]	-
ENSG00000109971	37720.4	37372.5	13916.5	19391.3	37546.5	16653.9	1.17282	7.51e-07	1.5e-05	HSPA8	11	123057489	123063230	-	4849	protein_coding	heat shock protein family A (Hsp70) member 8 [Source:HGNC Symbol;Acc:HGNC:5241]	-
ENSG00000076706	274.914	283.592	128.776	119.065	279.253	123.921	1.1723	1.31e-06	2.45e-05	MCAM	11	119308529	119321521	-	7422	protein_coding	melanoma cell adhesion molecule [Source:HGNC Symbol;Acc:HGNC:6934]	-
ENSG00000260822	204.954	232.951	98.4759	96.1261	218.952	97.301	1.171	1.64e-05	0.000225403	AC004656.1	X	24545516	24550466	+	4951	sense_overlapping	novel transcript, overlapping to PDK3	-
ENSG00000103034	323.197	355.334	135.269	167.128	339.265	151.199	1.16677	3.85e-07	8.34e-06	NDRG4	16	58462846	58513628	+	9647	protein_coding	NDRG family member 4 [Source:HGNC Symbol;Acc:HGNC:14466]	-
ENSG00000175874	157.657	123.227	42.2039	83.018	140.442	62.611	1.16458	0.00195018	0.0126955	CREG2	2	101345551	101387595	-	7150	protein_coding	cellular repressor of E1A stimulated genes 2 [Source:HGNC Symbol;Acc:HGNC:14272]	-
ENSG00000157851	247.324	266.711	99.558	129.989	257.018	114.773	1.16383	7.55e-06	0.000114147	DPYSL5	2	26847747	26950351	+	7079	protein_coding	dihydropyrimidinase like 5 [Source:HGNC Symbol;Acc:HGNC:20637]	-
ENSG00000163898	112.331	147.704	62.7648	53.5248	130.017	58.1448	1.16279	0.00100003	0.00742102	LIPH	3	185506262	185552613	-	4122	protein_coding	lipase H [Source:HGNC Symbol;Acc:HGNC:18483]	-
ENSG00000013810	1793.35	1904.96	867.886	786.486	1849.15	827.186	1.16076	2.77e-20	4.34e-18	TACC3	4	1721490	1745176	+	6528	protein_coding	transforming acidic coiled-coil containing protein 3 [Source:HGNC Symbol;Acc:HGNC:11524]	-
ENSG00000121152	1053.34	1041.53	475.065	462.061	1047.44	468.563	1.16047	6.38e-16	6.38e-14	NCAPH	2	96335787	96373845	+	3278	protein_coding	non-SMC condensin I complex subunit H [Source:HGNC Symbol;Acc:HGNC:1112]	-
ENSG00000223784	165.54	186.529	83.3257	74.2792	176.034	78.8025	1.16032	0.000110645	0.00116745	LINP1	10	6709530	6740532	+	4118	lincRNA	lncRNA in non-homologous end joining pathway 1 [Source:HGNC Symbol;Acc:HGNC:53170]	-
ENSG00000179222	1884.98	2073.77	853.818	921.937	1979.38	887.877	1.157	1.77e-20	2.87e-18	MAGED1	X	51803007	51902357	+	6016	protein_coding	MAGE family member D1 [Source:HGNC Symbol;Acc:HGNC:6813]	-
ENSG00000170955	783.358	765.529	308.413	388.874	774.443	348.644	1.15145	1.66e-11	8.23e-10	CAVIN3	11	6318946	6320647	-	1672	protein_coding	caveolae associated protein 3 [Source:HGNC Symbol;Acc:HGNC:9400]	-
ENSG00000144647	329.109	330.013	126.612	170.405	329.561	148.509	1.15027	1.14e-06	2.17e-05	POMGNT2	3	43079232	43106076	-	2668	protein_coding	protein O-linked mannose N-acetylglucosaminyltransferase 2 (beta 1,4-) [Source:HGNC Symbol;Acc:HGNC:25902]	-
ENSG00000109501	790.255	749.493	285.688	408.536	769.874	347.112	1.14921	6.91e-10	2.59e-08	WFS1	4	6269849	6303265	+	4513	protein_coding	wolframin ER transmembrane glycoprotein [Source:HGNC Symbol;Acc:HGNC:12762]	-
ENSG00000067836	131.052	131.668	63.847	54.6171	131.36	59.232	1.14896	0.000765702	0.00596123	ROGDI	16	4796968	4802950	-	3683	protein_coding	rogdi homolog [Source:HGNC Symbol;Acc:HGNC:29478]	-
ENSG00000167861	167.51	157.832	70.3399	76.4639	162.671	73.4019	1.1477	0.000197037	0.00190514	HID1	17	74950743	74973166	-	6196	protein_coding	HID1 domain containing [Source:HGNC Symbol;Acc:HGNC:15736]	-
ENSG00000145632	3411.3	3636.05	1649.2	1540.2	3523.68	1594.7	1.14394	6.5e-26	1.7e-23	PLK2	5	58453982	58460260	-	4768	protein_coding	polo like kinase 2 [Source:HGNC Symbol;Acc:HGNC:19699]	-
ENSG00000177469	14075.8	14312.1	5911.8	6935.28	14194	6423.54	1.14387	7.6e-29	2.82e-26	CAVIN1	17	42402452	42423517	-	3828	protein_coding	caveolae associated protein 1 [Source:HGNC Symbol;Acc:HGNC:9688]	-
ENSG00000154040	257.178	273.464	97.3937	143.097	265.321	120.245	1.14246	1.64e-05	0.000225403	CABYR	18	24138956	24161603	+	3518	protein_coding	calcium binding tyrosine phosphorylation regulated [Source:HGNC Symbol;Acc:HGNC:15569]	-
ENSG00000244649	84.7406	78.4942	34.6289	39.3243	81.6174	36.9766	1.14178	0.00743281	0.0380046	LINC02086	17	48646923	48707346	+	3858	lincRNA	long intergenic non-protein coding RNA 2086 [Source:HGNC Symbol;Acc:HGNC:52936]	-
ENSG00000118193	1235.64	1096.39	587.609	469.707	1166.01	528.658	1.14058	2.46e-13	1.62e-11	KIF14	1	200551497	200620734	-	7277	protein_coding	kinesin family member 14 [Source:HGNC Symbol;Acc:HGNC:19181]	-
ENSG00000175130	399.069	428.764	170.98	205.36	413.916	188.17	1.13791	5.66e-08	1.51e-06	MARCKSL1	1	32333832	32336379	-	1699	protein_coding	MARCKS like 1 [Source:HGNC Symbol;Acc:HGNC:7142]	-
ENSG00000147536	332.065	379.811	149.337	174.775	355.938	162.056	1.13614	3.82e-07	8.28e-06	GINS4	8	41529206	41545046	+	5475	protein_coding	GINS complex subunit 4 [Source:HGNC Symbol;Acc:HGNC:28226]	-
ENSG00000010318	104.448	136.732	45.4504	64.4482	120.59	54.9493	1.13613	0.00224069	0.0142706	PHF7	3	52410657	52423641	+	3367	protein_coding	PHD finger protein 7 [Source:HGNC Symbol;Acc:HGNC:18458]	-
ENSG00000148219	338.962	363.774	132.023	187.883	351.368	159.953	1.13603	1.55e-06	2.86e-05	ASTN2	9	116425225	117415070	-	8290	protein_coding	astrotactin 2 [Source:HGNC Symbol;Acc:HGNC:17021]	-
ENSG00000233559	140.906	129.136	61.6827	61.1711	135.021	61.4269	1.13555	0.000709252	0.00560528	LINC00513	7	130853720	130928649	+	1616	lincRNA	long intergenic non-protein coding RNA 513 [Source:HGNC Symbol;Acc:HGNC:43566]	-
ENSG00000100196	388.23	359.554	175.309	164.944	373.892	170.126	1.13544	1.07e-07	2.66e-06	KDELR3	22	38468062	38483447	+	1929	protein_coding	KDEL endoplasmic reticulum protein retention receptor 3 [Source:HGNC Symbol;Acc:HGNC:6306]	-
ENSG00000177875	154.701	180.621	73.5864	79.741	167.661	76.6637	1.13016	0.000224807	0.00212415	CCDC184	12	48183584	48185926	+	2343	protein_coding	coiled-coil domain containing 184 [Source:HGNC Symbol;Acc:HGNC:33749]	-
ENSG00000161267	122.184	113.099	62.7648	44.786	117.642	53.7754	1.12848	0.00209214	0.013517	BDH1	3	197509783	197573323	-	9114	protein_coding	3-hydroxybutyrate dehydrogenase 1 [Source:HGNC Symbol;Acc:HGNC:1027]	-
ENSG00000143891	242.397	247.299	103.887	120.158	244.848	112.022	1.12839	1.13e-05	0.000163649	GALM	2	38665910	38741237	+	2790	protein_coding	galactose mutarotase [Source:HGNC Symbol;Acc:HGNC:24063]	-
ENSG00000162817	411.879	464.213	208.855	193.345	438.046	201.1	1.12387	2.78e-08	7.9e-07	C1orf115	1	220689845	220699157	+	3413	protein_coding	chromosome 1 open reading frame 115 [Source:HGNC Symbol;Acc:HGNC:25873]	-
ENSG00000146232	390.201	448.177	172.062	213.007	419.189	192.534	1.12349	1.37e-07	3.33e-06	NFKBIE	6	44258166	44265788	-	2581	protein_coding	NFKB inhibitor epsilon [Source:HGNC Symbol;Acc:HGNC:7799]	-
ENSG00000183048	190.174	207.63	86.5722	96.1261	198.902	91.3491	1.12335	6.62e-05	0.000750346	SLC25A10	17	81712236	81721016	+	2621	protein_coding	solute carrier family 25 member 10 [Source:HGNC Symbol;Acc:HGNC:10980]	-
ENSG00000167889	524.209	584.064	204.527	304.763	554.137	254.645	1.1225	9.67e-08	2.45e-06	MGAT5B	17	76868456	76950393	+	6386	protein_coding	alpha-1,6-mannosylglycoprotein 6-beta-N-acetylglucosaminyltransferase B [Source:HGNC Symbol;Acc:HGNC:24140]	-
ENSG00000148344	1088.82	1036.46	364.685	611.711	1062.64	488.198	1.12218	1.25e-08	3.84e-07	PTGES	9	129738331	129753047	-	1896	protein_coding	prostaglandin E synthase [Source:HGNC Symbol;Acc:HGNC:9599]	-
ENSG00000182809	1255.34	1369.85	516.187	690.36	1312.6	603.273	1.12198	1.08e-12	6.33e-11	CRIP2	14	105472962	105480170	+	4837	protein_coding	cysteine rich protein 2 [Source:HGNC Symbol;Acc:HGNC:2361]	-
ENSG00000166689	81.7845	76.8061	34.6289	38.232	79.2953	36.4304	1.12169	0.00918448	0.0449256	PLEKHA7	11	16777317	17014443	-	10987	protein_coding	pleckstrin homology domain containing A7 [Source:HGNC Symbol;Acc:HGNC:27049]	-
ENSG00000089685	2055.45	2220.63	1091.89	876.058	2138.04	983.975	1.11972	8.83e-17	9.73e-15	BIRC5	17	78214186	78225636	+	3815	protein_coding	baculoviral IAP repeat containing 5 [Source:HGNC Symbol;Acc:HGNC:593]	-
ENSG00000114790	112.331	125.76	56.2719	53.5248	119.045	54.8983	1.1175	0.00167474	0.0112771	ARHGEF26	3	154121003	154257827	+	5489	protein_coding	Rho guanine nucleotide exchange factor 26 [Source:HGNC Symbol;Acc:HGNC:24490]	-
ENSG00000204899	732.119	720.796	401.478	268.716	726.458	335.097	1.11601	8.86e-09	2.76e-07	MZT1	13	72708357	72727687	-	2299	protein_coding	mitotic spindle organizing protein 1 [Source:HGNC Symbol;Acc:HGNC:33830]	-
ENSG00000117528	997.18	898.885	471.818	404.166	948.032	437.992	1.11342	1.3e-12	7.58e-11	ABCD3	1	94418455	94518666	+	7589	protein_coding	ATP binding cassette subfamily D member 3 [Source:HGNC Symbol;Acc:HGNC:67]	-
ENSG00000198074	953.824	992.572	488.051	411.813	973.198	449.932	1.11311	4.98e-13	3.11e-11	AKR1B10	7	134527592	134541408	+	1744	protein_coding	aldo-keto reductase family 1 member B10 [Source:HGNC Symbol;Acc:HGNC:382]	-
ENSG00000145050	1146.95	1125.93	529.172	522.139	1136.44	525.656	1.11223	1.28e-15	1.22e-13	MANF	3	51385047	51389397	+	2383	protein_coding	mesencephalic astrocyte derived neurotrophic factor [Source:HGNC Symbol;Acc:HGNC:15461]	-
ENSG00000184979	83.7552	85.2464	38.9575	39.3243	84.5008	39.1409	1.11044	0.0075895	0.0386377	USP18	22	18149899	18177397	+	2129	protein_coding	ubiquitin specific peptidase 18 [Source:HGNC Symbol;Acc:HGNC:12616]	-
ENSG00000130270	232.544	199.19	88.7365	111.419	215.867	100.078	1.10815	6.91e-05	0.000779446	ATP8B3	19	1782075	1812276	-	7014	protein_coding	ATPase phospholipid transporting 8B3 [Source:HGNC Symbol;Acc:HGNC:13535]	-
ENSG00000136842	195.1	238.015	96.3116	104.865	216.558	100.588	1.10777	5.77e-05	0.000665535	TMOD1	9	97501180	97601748	+	3708	protein_coding	tropomodulin 1 [Source:HGNC Symbol;Acc:HGNC:11871]	-
ENSG00000065320	139.92	118.163	47.6147	72.0946	129.042	59.8546	1.10749	0.00203953	0.0132284	NTN1	17	9021542	9244000	+	6383	protein_coding	netrin 1 [Source:HGNC Symbol;Acc:HGNC:8029]	-
ENSG00000145604	371.479	349.426	168.816	166.036	360.452	167.426	1.10584	2.74e-07	6.14e-06	SKP2	5	36151989	36184319	+	3837	protein_coding	S-phase kinase associated protein 2 [Source:HGNC Symbol;Acc:HGNC:10901]	-
ENSG00000228203	110.36	86.0904	48.6969	42.6013	98.2251	45.6491	1.10348	0.00525683	0.0288934	RNF144A-AS1	2	6912277	6918709	-	4648	processed_transcript	RNF144A antisense RNA 1 [Source:HGNC Symbol;Acc:HGNC:30963]	-
ENSG00000169679	1781.52	1888.08	941.472	769.009	1834.8	855.241	1.10132	3.71e-16	3.76e-14	BUB1	2	110637698	110678114	-	6032	protein_coding	BUB1 mitotic checkpoint serine/threonine kinase [Source:HGNC Symbol;Acc:HGNC:1148]	-
ENSG00000112972	1232.68	1117.49	596.266	499.2	1175.08	547.733	1.10069	1.6e-13	1.11e-11	HMGCS1	5	43289395	43313512	-	4702	protein_coding	3-hydroxy-3-methylglutaryl-CoA synthase 1 [Source:HGNC Symbol;Acc:HGNC:5007]	-
ENSG00000166165	740.987	829.675	363.603	369.212	785.331	366.407	1.10049	9.32e-12	4.98e-10	CKB	14	103519659	103523111	-	2669	protein_coding	creatine kinase B [Source:HGNC Symbol;Acc:HGNC:1991]	-
ENSG00000149809	309.402	373.058	154.748	164.944	341.23	159.846	1.09535	1.38e-06	2.57e-05	TM7SF2	11	65111845	65116384	+	3408	protein_coding	transmembrane 7 superfamily member 2 [Source:HGNC Symbol;Acc:HGNC:11863]	-
ENSG00000117318	3422.14	3746.62	1376.5	1983.69	3584.38	1680.1	1.09338	1.68e-13	1.16e-11	ID3	1	23557918	23559794	-	1797	protein_coding	inhibitor of DNA binding 3, HLH protein [Source:HGNC Symbol;Acc:HGNC:5362]	bHLH
ENSG00000169683	391.186	405.975	138.515	235.946	398.581	187.231	1.09056	9.72e-06	0.000143402	LRRC45	17	82023302	82031151	+	3606	protein_coding	leucine rich repeat containing 45 [Source:HGNC Symbol;Acc:HGNC:28302]	-
ENSG00000242732	167.51	154.456	71.4221	79.741	160.983	75.5815	1.09029	0.000407005	0.0035203	RTL5	X	72127110	72131901	-	4779	protein_coding	retrotransposon Gag like 5 [Source:HGNC Symbol;Acc:HGNC:29430]	-
ENSG00000008323	135.979	116.475	60.6005	57.8941	126.227	59.2473	1.08996	0.00164609	0.0111267	PLEKHG6	12	6310436	6328506	+	4260	protein_coding	pleckstrin homology and RhoGEF domain containing G6 [Source:HGNC Symbol;Acc:HGNC:25562]	-
ENSG00000126803	301.519	272.62	112.544	157.297	287.069	134.921	1.08893	1.64e-05	0.000225769	HSPA2	14	64535905	64546173	+	5777	protein_coding	heat shock protein family A (Hsp70) member 2 [Source:HGNC Symbol;Acc:HGNC:5235]	-
ENSG00000126709	404.981	362.93	188.294	172.59	383.956	180.442	1.08859	2.87e-07	6.4e-06	IFI6	1	27666061	27672218	-	865	protein_coding	interferon alpha inducible protein 6 [Source:HGNC Symbol;Acc:HGNC:4054]	-
ENSG00000158125	140.906	115.631	66.0113	54.6171	128.269	60.3142	1.08694	0.00182318	0.0120241	XDH	2	31334321	31414715	-	6037	protein_coding	xanthine dehydrogenase [Source:HGNC Symbol;Acc:HGNC:12805]	-
ENSG00000123975	1507.59	1673.7	894.94	604.065	1590.65	749.502	1.08573	9.41e-11	4.13e-09	CKS2	9	89311198	89316703	+	613	protein_coding	CDC28 protein kinase regulatory subunit 2 [Source:HGNC Symbol;Acc:HGNC:2000]	-
ENSG00000125354	303.489	344.362	147.173	158.39	323.926	152.781	1.08513	1.9e-06	3.41e-05	2024-09-06	X	119615724	119693370	-	6245	protein_coding	septin 6 [Source:HGNC Symbol;Acc:HGNC:15848]	-
ENSG00000135119	108.389	110.567	49.779	53.5248	109.478	51.6519	1.08398	0.00312515	0.0186412	RNFT2	12	116738178	116853631	+	6487	protein_coding	ring finger protein, transmembrane 2 [Source:HGNC Symbol;Acc:HGNC:25905]	-
ENSG00000101265	273.929	278.528	129.858	131.081	276.228	130.47	1.08228	6.32e-06	9.83e-05	RASSF2	20	4780023	4823645	-	5759	protein_coding	Ras association domain family member 2 [Source:HGNC Symbol;Acc:HGNC:9883]	-
ENSG00000188060	180.32	226.198	86.5722	105.957	203.259	96.2647	1.07997	0.000173367	0.00172475	RAB42	1	28592200	28595443	+	2200	protein_coding	RAB42, member RAS oncogene family [Source:HGNC Symbol;Acc:HGNC:28702]	-
ENSG00000240065	621.759	757.089	269.456	385.597	689.424	327.526	1.07479	6.43e-08	1.69e-06	PSMB9	6	32844136	32859585	+	3072	protein_coding	proteasome subunit beta 9 [Source:HGNC Symbol;Acc:HGNC:9546]	-
ENSG00000237649	717.339	854.152	378.753	368.119	785.745	373.436	1.07409	1.03e-10	4.49e-09	KIFC1	6	33391536	33409924	+	3345	protein_coding	kinesin family member C1 [Source:HGNC Symbol;Acc:HGNC:6389]	-
ENSG00000019144	416.805	390.783	168.816	216.284	403.794	192.55	1.06819	6.18e-07	1.26e-05	PHLDB1	11	118606440	118658038	+	21722	protein_coding	pleckstrin homology like domain family B member 1 [Source:HGNC Symbol;Acc:HGNC:23697]	-
ENSG00000008283	913.424	921.674	374.425	502.477	917.549	438.451	1.06558	2.74e-10	1.11e-08	CYB561	17	63432304	63446378	-	5320	protein_coding	cytochrome b561 [Source:HGNC Symbol;Acc:HGNC:2571]	-
ENSG00000058866	408.922	441.424	199.116	207.545	425.173	203.33	1.06478	1.11e-07	2.75e-06	DGKG	3	186105668	186362237	-	10978	protein_coding	diacylglycerol kinase gamma [Source:HGNC Symbol;Acc:HGNC:2853]	-
ENSG00000137642	691.719	659.182	317.071	328.795	675.451	322.933	1.06435	1.73e-10	7.16e-09	SORL1	11	121452203	121633693	+	19449	protein_coding	sortilin related receptor 1 [Source:HGNC Symbol;Acc:HGNC:11185]	-
ENSG00000205213	1981.55	1934.5	870.05	1002.77	1958.03	936.41	1.06417	2.43e-17	2.96e-15	LGR4	11	27365961	27472775	-	6340	protein_coding	leucine rich repeat containing G protein-coupled receptor 4 [Source:HGNC Symbol;Acc:HGNC:13299]	-
ENSG00000123810	146.818	135.044	74.6685	60.0788	140.931	67.3737	1.06389	0.00126573	0.00895017	B9D2	19	41354421	41364173	-	1316	protein_coding	B9 domain containing 2 [Source:HGNC Symbol;Acc:HGNC:28636]	-
ENSG00000188610	398.084	356.178	225.088	136.543	377.131	180.815	1.05969	1.86e-05	0.000250828	FAM72B	1	121167646	121185539	-	3033	protein_coding	family with sequence similarity 72 member B [Source:HGNC Symbol;Acc:HGNC:24805]	-
ENSG00000157927	104.448	101.283	40.0396	58.9865	102.865	49.513	1.055	0.00656404	0.0345389	RADIL	7	4797055	4883719	-	6516	protein_coding	Rap associating with DIL domain [Source:HGNC Symbol;Acc:HGNC:22226]	-
ENSG00000174837	317.284	317.353	143.926	161.667	317.319	152.796	1.05443	3.33e-06	5.58e-05	ADGRE1	19	6887566	6940459	+	3707	protein_coding	adhesion G protein-coupled receptor E1 [Source:HGNC Symbol;Acc:HGNC:3336]	-
ENSG00000198624	105.433	77.6502	46.5325	41.509	91.5416	44.0208	1.05381	0.00990847	0.0476573	CCDC69	5	151181052	151224145	-	4993	protein_coding	coiled-coil domain containing 69 [Source:HGNC Symbol;Acc:HGNC:24487]	-
ENSG00000160752	1650.47	1594.36	847.325	719.853	1622.42	783.589	1.04975	3.33e-15	2.9e-13	FDPS	1	155308748	155320666	+	3718	protein_coding	farnesyl diphosphate synthase [Source:HGNC Symbol;Acc:HGNC:3631]	-
ENSG00000120696	125.14	104.659	49.779	61.1711	114.9	55.4751	1.04929	0.00395674	0.0227456	KBTBD7	13	41189833	41194566	-	4734	protein_coding	kelch repeat and BTB domain containing 7 [Source:HGNC Symbol;Acc:HGNC:25266]	-
ENSG00000170214	103.462	108.035	46.5325	55.7094	105.749	51.121	1.04917	0.0049711	0.0275766	ADRA1B	5	159865080	159972544	+	2687	protein_coding	adrenoceptor alpha 1B [Source:HGNC Symbol;Acc:HGNC:278]	-
ENSG00000204439	215.793	173.869	76.8328	111.419	194.831	94.1258	1.04846	0.000502717	0.00418397	C6orf47	6	31658298	31660772	-	2475	protein_coding	chromosome 6 open reading frame 47 [Source:HGNC Symbol;Acc:HGNC:19076]	-
ENSG00000236675	174.408	359.554	123.365	135.45	266.981	129.408	1.04778	0.000895256	0.00677542	MTX1P1	1	155230975	155234325	+	838	unprocessed_pseudogene	metaxin 1 pseudogene 1 [Source:HGNC Symbol;Acc:HGNC:7505]	-
ENSG00000177679	112.331	132.512	50.8612	67.7252	122.421	59.2932	1.04741	0.00330779	0.0195981	SRRM3	7	76201900	76287288	+	6873	protein_coding	serine/arginine repetitive matrix 3 [Source:HGNC Symbol;Acc:HGNC:26729]	-
ENSG00000134222	327.138	436.36	203.445	168.221	381.749	185.833	1.04009	6.08e-06	9.54e-05	PSRC1	1	109279556	109283186	-	2855	protein_coding	proline and serine rich coiled-coil 1 [Source:HGNC Symbol;Acc:HGNC:24472]	-
ENSG00000125657	719.309	606.009	326.81	318.964	662.659	322.887	1.03626	3.06e-09	1.05e-07	TNFSF9	19	6530999	6535928	+	1665	protein_coding	TNF superfamily member 9 [Source:HGNC Symbol;Acc:HGNC:11939]	-
ENSG00000148700	319.255	298.784	133.105	168.221	309.02	150.663	1.03613	1.1e-05	0.000160179	ADD3	10	109996368	110135565	+	6541	protein_coding	adducin 3 [Source:HGNC Symbol;Acc:HGNC:245]	-
ENSG00000110328	1054.33	1120.86	462.079	600.788	1087.6	531.434	1.03357	7.47e-11	3.35e-09	GALNT18	11	11270876	11622005	-	3627	protein_coding	polypeptide N-acetylgalactosaminyltransferase 18 [Source:HGNC Symbol;Acc:HGNC:30488]	-
ENSG00000204381	849.376	903.105	437.19	419.459	876.241	428.324	1.03294	1.09e-11	5.71e-10	LAYN	11	111540280	111561745	+	3144	protein_coding	layilin [Source:HGNC Symbol;Acc:HGNC:29471]	-
ENSG00000116793	376.406	391.627	195.87	180.236	384.016	188.053	1.03023	7.44e-07	1.49e-05	PHTF1	1	113696831	113759489	-	7170	protein_coding	putative homeodomain transcription factor 1 [Source:HGNC Symbol;Acc:HGNC:8939]	-
ENSG00000135048	1856.41	1672.01	782.396	947.06	1764.21	864.728	1.02844	6.17e-14	4.68e-12	CEMIP2	9	71683366	71816690	-	9625	protein_coding	cell migration inducing hyaluronidase 2 [Source:HGNC Symbol;Acc:HGNC:11869]	-
ENSG00000196743	1380.48	1376.6	650.374	703.468	1378.54	676.921	1.02612	6.95e-15	5.76e-13	GM2A	5	151212150	151270440	+	4479	protein_coding	GM2 ganglioside activator [Source:HGNC Symbol;Acc:HGNC:4367]	-
ENSG00000142188	270.973	302.16	126.612	155.113	286.567	140.862	1.02551	2.28e-05	0.000298634	TMEM50B	21	33432485	33480011	-	4495	protein_coding	transmembrane protein 50B [Source:HGNC Symbol;Acc:HGNC:1280]	-
ENSG00000130751	166.525	150.236	62.7648	92.8491	158.381	77.8069	1.02504	0.00149594	0.0103244	NPAS1	19	47019820	47045775	+	2582	protein_coding	neuronal PAS domain protein 1 [Source:HGNC Symbol;Acc:HGNC:7894]	Others
ENSG00000113312	1192.28	1205.27	660.113	518.862	1198.77	589.488	1.02394	1.33e-11	6.79e-10	TTC1	5	160009113	160065543	+	1938	protein_coding	tetratricopeptide repeat domain 1 [Source:HGNC Symbol;Acc:HGNC:12391]	-
ENSG00000076864	129.082	109.723	56.2719	61.1711	119.402	58.7215	1.02267	0.00374252	0.0217088	RAP1GAP	1	21596215	21669363	-	5755	protein_coding	RAP1 GTPase activating protein [Source:HGNC Symbol;Acc:HGNC:9858]	-
ENSG00000101298	425.674	442.268	205.609	221.745	433.971	213.677	1.02249	2.29e-07	5.28e-06	SNPH	20	1266280	1309328	+	5709	protein_coding	syntaphilin [Source:HGNC Symbol;Acc:HGNC:15931]	-
ENSG00000214114	327.138	339.297	183.966	144.189	333.218	164.078	1.02213	7.67e-06	0.000115832	MYCBP	1	38862964	38874105	-	3039	protein_coding	MYC binding protein [Source:HGNC Symbol;Acc:HGNC:7554]	-
ENSG00000135476	909.483	899.729	465.325	426.013	904.606	445.669	1.02119	1.19e-11	6.18e-10	ESPL1	12	53268299	53293643	+	8890	protein_coding	extra spindle pole bodies like 1, separase [Source:HGNC Symbol;Acc:HGNC:16856]	-
ENSG00000196562	281.812	230.418	83.3257	169.313	256.115	126.319	1.0192	0.000967032	0.00721413	SULF2	20	47656348	47786616	-	6657	protein_coding	sulfatase 2 [Source:HGNC Symbol;Acc:HGNC:20392]	-
ENSG00000144158	92.6234	135.888	67.0934	45.8784	114.256	56.4859	1.01855	0.00817489	0.0408513	AL078621.1	2	113657908	113658675	+	768	processed_pseudogene	small nuclear ribonucleoprotein polypeptide A' (SNRPA1) pseudogene	-
ENSG00000111331	1582.48	1569.04	713.138	843.288	1575.76	778.213	1.01786	2.98e-14	2.32e-12	OAS3	12	112938352	112973249	+	8251	protein_coding	2'-5'-oligoadenylate synthetase 3 [Source:HGNC Symbol;Acc:HGNC:8088]	-
ENSG00000086619	230.573	192.437	93.0651	115.788	211.505	104.427	1.01712	0.000263525	0.00242186	ERO1B	1	236215555	236281985	-	5361	protein_coding	endoplasmic reticulum oxidoreductase 1 beta [Source:HGNC Symbol;Acc:HGNC:14355]	-
ENSG00000122966	1508.58	1479.57	702.317	774.47	1494.08	738.394	1.01676	5.29e-15	4.5e-13	CIT	12	119685790	119877291	-	13230	protein_coding	citron rho-interacting serine/threonine kinase [Source:HGNC Symbol;Acc:HGNC:1985]	-
ENSG00000182134	257.178	205.098	110.38	117.973	231.138	114.176	1.01596	0.000138495	0.00141576	TDRKH	1	151770107	151791416	-	5092	protein_coding	tudor and KH domain containing [Source:HGNC Symbol;Acc:HGNC:11713]	-
ENSG00000136982	155.686	182.309	88.7365	78.6486	168.998	83.6926	1.01491	0.000766257	0.00596227	DSCC1	8	119833976	119856010	-	2603	protein_coding	DNA replication and sister chromatid cohesion 1 [Source:HGNC Symbol;Acc:HGNC:24453]	-
ENSG00000145284	615.847	700.54	274.867	377.95	658.193	326.408	1.01263	1.14e-07	2.82e-06	SCD5	4	82629539	82798857	-	4292	protein_coding	stearoyl-CoA desaturase 5 [Source:HGNC Symbol;Acc:HGNC:21088]	-
ENSG00000137135	187.218	191.593	94.1472	93.9414	189.405	94.0443	1.01024	0.000325994	0.00289051	ARHGEF39	9	35658875	35675866	-	6496	protein_coding	Rho guanine nucleotide exchange factor 39 [Source:HGNC Symbol;Acc:HGNC:25909]	-
ENSG00000113368	1259.28	1256.75	577.869	671.79	1258.02	624.83	1.0097	5.51e-13	3.41e-11	LMNB1	5	126776623	126837020	+	3633	protein_coding	lamin B1 [Source:HGNC Symbol;Acc:HGNC:6637]	-
ENSG00000110400	352.757	319.885	145.008	190.067	336.321	167.538	1.00494	1.35e-05	0.000190592	NECTIN1	11	119623408	119729084	-	7701	protein_coding	nectin cell adhesion molecule 1 [Source:HGNC Symbol;Acc:HGNC:9706]	-
ENSG00000138030	133.023	141.796	54.1076	83.018	137.409	68.5628	1.00381	0.00347679	0.0203938	KHK	2	27086747	27100772	+	3060	protein_coding	ketohexokinase [Source:HGNC Symbol;Acc:HGNC:6315]	-
ENSG00000112640	553.77	613.605	266.209	316.779	583.687	291.494	1.00245	4.23e-08	1.16e-06	PPP2R5D	6	42984499	43012342	+	3314	protein_coding	protein phosphatase 2 regulatory subunit B'delta [Source:HGNC Symbol;Acc:HGNC:9312]	-
ENSG00000130402	25091.1	24520.6	11295.5	13475.1	24805.8	12385.3	1.00205	3.31e-22	6.06e-20	ACTN4	19	38647649	38731583	+	6098	protein_coding	actinin alpha 4 [Source:HGNC Symbol;Acc:HGNC:166]	-
ENSG00000067064	1211.99	1159.69	692.577	492.646	1185.84	592.612	1.00044	1.47e-09	5.26e-08	IDI1	10	1039152	1049170	-	4345	protein_coding	isopentenyl-diphosphate delta isomerase 1 [Source:HGNC Symbol;Acc:HGNC:5387]	-
ENSG00000156804	117.257	106.347	196.952	250.146	111.802	223.549	-1.00075	0.000202811	0.00194629	FBXO32	8	123497889	123541206	-	7395	protein_coding	F-box protein 32 [Source:HGNC Symbol;Acc:HGNC:16731]	-
ENSG00000033030	601.067	641.458	1347.28	1140.4	621.262	1243.84	-1.00106	3.49e-12	1.95e-10	ZCCHC8	12	122471600	122501073	-	9124	protein_coding	zinc finger CCHC-type containing 8 [Source:HGNC Symbol;Acc:HGNC:25265]	-
ENSG00000141682	708.471	655.806	1619.98	1116.37	682.138	1368.18	-1.0046	3.24e-09	1.11e-07	PMAIP1	18	59899948	59904306	+	2235	protein_coding	phorbol-12-myristate-13-acetate-induced protein 1 [Source:HGNC Symbol;Acc:HGNC:9108]	-
ENSG00000260279	81.7845	58.2376	161.241	119.065	70.0111	140.153	-1.00562	0.00346804	0.0203679	AC137932.1	16	89296128	89298317	+	1576	antisense	uncharacterized LOC105371414 [Source:NCBI gene;Acc:105371414]	-
ENSG00000105281	5199.72	5493.75	11368	10105.3	5346.73	10736.6	-1.00571	7.34e-24	1.62e-21	SLC1A5	19	46774883	46788594	-	3332	protein_coding	solute carrier family 1 member 5 [Source:HGNC Symbol;Acc:HGNC:10943]	-
ENSG00000144161	299.548	314.821	689.331	546.171	307.184	617.751	-1.00752	4.14e-08	1.14e-06	ZC3H8	2	112211525	112255136	-	6600	protein_coding	zinc finger CCCH-type containing 8 [Source:HGNC Symbol;Acc:HGNC:30941]	-
ENSG00000103942	255.207	226.198	519.433	448.953	240.703	484.193	-1.00974	2.01e-07	4.7e-06	HOMER2	15	82836946	82986153	-	14685	protein_coding	homer scaffold protein 2 [Source:HGNC Symbol;Acc:HGNC:17513]	-
ENSG00000285979	93.6088	73.4301	175.309	160.574	83.5194	167.941	-1.01101	0.000846819	0.00646783	AC009090.6	16	57177349	57181390	+	3524	antisense	novel transcript, antisense to FAM192A	-
ENSG00000278133	72.9163	74.2741	146.091	150.743	73.5952	148.417	-1.0117	0.00120533	0.00860069	AC135050.6	16	31122235	31124064	+	756	sense_intronic	novel transcript, sense intronic to KAT8	-
ENSG00000170689	471.985	519.075	1060.51	940.506	495.53	1000.51	-1.01286	1.45e-11	7.29e-10	HOXB9	17	48621159	48626356	-	2581	protein_coding	homeobox B9 [Source:HGNC Symbol;Acc:HGNC:5120]	Homeobox
ENSG00000087266	222.69	230.418	423.122	491.554	226.554	457.338	-1.01294	2.44e-07	5.57e-06	SH3BP2	4	2793023	2841098	+	13968	protein_coding	SH3 domain binding protein 2 [Source:HGNC Symbol;Acc:HGNC:10825]	-
ENSG00000213903	365.567	362.93	696.906	774.47	364.248	735.688	-1.01421	3.96e-10	1.56e-08	LTB4R	14	24311450	24318036	+	4465	protein_coding	leukotriene B4 receptor [Source:HGNC Symbol;Acc:HGNC:6713]	-
ENSG00000072041	1084.88	1003.54	2342.86	1879.92	1044.21	2111.39	-1.01625	6.54e-14	4.94e-12	SLC6A15	12	84859488	84913615	-	8781	protein_coding	solute carrier family 6 member 15 [Source:HGNC Symbol;Acc:HGNC:13621]	-
ENSG00000059728	363.596	380.655	894.94	611.711	372.125	753.326	-1.01725	1.31e-07	3.18e-06	MXD1	2	69897688	69942945	+	6351	protein_coding	MAX dimerization protein 1 [Source:HGNC Symbol;Acc:HGNC:6761]	bHLH
ENSG00000244560	99.5209	138.42	257.552	226.115	118.97	241.834	-1.01961	0.000143497	0.00145844	AC004890.2	7	149285281	149297312	+	4288	transcribed_unprocessed_pseudogene	AI894139 pseudogene [Source:NCBI gene;Acc:155060]	-
ENSG00000183696	914.41	861.748	2246.55	1359.97	888.079	1803.26	-1.02192	0.00396304	0.0227726	UPP1	7	48088628	48108733	+	4577	protein_coding	uridine phosphorylase 1 [Source:HGNC Symbol;Acc:HGNC:12576]	-
ENSG00000116761	92.6234	98.7508	201.28	188.975	95.6871	195.128	-1.02718	0.000210701	0.00200564	CTH	1	70411218	70439851	+	2414	protein_coding	cystathionine gamma-lyase [Source:HGNC Symbol;Acc:HGNC:2501]	-
ENSG00000145685	1857.39	1621.37	3815.67	3279.21	1739.38	3547.44	-1.02878	2.03e-17	2.49e-15	LHFPL2	5	78485215	78770021	-	7977	protein_coding	LHFPL tetraspan subfamily member 2 [Source:HGNC Symbol;Acc:HGNC:6588]	-
ENSG00000239665	78.8284	96.2187	190.459	168.221	87.5236	179.34	-1.03238	0.000449869	0.00382077	AL157392.3	10	13631143	13668445	+	15012	processed_transcript	novel transcript	-
ENSG00000215717	292.651	292.032	660.113	538.525	292.341	599.319	-1.03577	1.38e-08	4.21e-07	TMEM167B	1	109089803	109096934	+	4574	protein_coding	transmembrane protein 167B [Source:HGNC Symbol;Acc:HGNC:30187]	-
ENSG00000123977	840.508	833.051	1927.31	1507.43	836.78	1717.37	-1.03739	3.79e-13	2.4e-11	DAW1	2	227871054	227924344	+	2933	protein_coding	dynein assembly factor with WD repeats 1 [Source:HGNC Symbol;Acc:HGNC:26383]	-
ENSG00000234741	1798.27	1968.26	4137.07	3620.02	1883.27	3878.54	-1.04191	6.62e-20	9.94e-18	GAS5	1	173863900	173868882	-	3631	processed_transcript	growth arrest specific 5 [Source:HGNC Symbol;Acc:HGNC:16355]	-
ENSG00000203497	66.0188	86.9344	141.762	174.775	76.4766	158.268	-1.04565	0.00104773	0.00769802	PDCD4-AS1	10	110869868	110872233	-	778	antisense	PDCD4 antisense RNA 1 [Source:HGNC Symbol;Acc:HGNC:27425]	-
ENSG00000171132	591.213	568.028	1331.05	1062.85	579.621	1196.95	-1.04655	5.68e-12	3.09e-10	PRKCE	2	45651345	46187990	+	9908	protein_coding	protein kinase C epsilon [Source:HGNC Symbol;Acc:HGNC:9401]	-
ENSG00000130635	170.466	187.373	360.357	380.135	178.92	370.246	-1.04795	6.94e-07	1.4e-05	COL5A1	9	134641774	134844843	+	11189	protein_coding	collagen type V alpha 1 chain [Source:HGNC Symbol;Acc:HGNC:2209]	-
ENSG00000031698	2266.32	2412.22	5326.35	4362.81	2339.27	4844.58	-1.05014	6.67e-19	9.13e-17	SARS	1	109213918	109238169	+	3836	protein_coding	seryl-tRNA synthetase [Source:HGNC Symbol;Acc:HGNC:10537]	-
ENSG00000105771	486.766	507.258	1046.44	1012.6	497.012	1029.52	-1.05022	1.88e-13	1.26e-11	SMG9	19	43727992	43754990	-	7927	protein_coding	SMG9, nonsense mediated mRNA decay factor [Source:HGNC Symbol;Acc:HGNC:25763]	-
ENSG00000136997	4259.69	4268.23	9416.89	8255.92	4263.96	8836.4	-1.05127	3.88e-25	9.28e-23	MYC	8	127735434	127741434	+	3001	protein_coding	MYC proto-oncogene, bHLH transcription factor [Source:HGNC Symbol;Acc:HGNC:7553]	bHLH
ENSG00000160781	67.0042	53.1735	129.858	119.065	60.0888	124.462	-1.05378	0.00239959	0.0150717	PAQR6	1	156243321	156248117	-	2439	protein_coding	progestin and adipoQ receptor family member 6 [Source:HGNC Symbol;Acc:HGNC:30132]	-
ENSG00000138685	2222.96	2074.61	5536.29	3385.17	2148.79	4460.73	-1.05379	0.00263151	0.0162037	FGF2	4	122826708	122898236	+	6775	protein_coding	fibroblast growth factor 2 [Source:HGNC Symbol;Acc:HGNC:3676]	-
ENSG00000087116	53.2092	55.7056	80.0793	146.374	54.4574	113.227	-1.0552	0.00768092	0.0389906	ADAMTS2	5	179110851	179345430	-	8726	protein_coding	ADAM metallopeptidase with thrombospondin type 1 motif 2 [Source:HGNC Symbol;Acc:HGNC:218]	-
ENSG00000163393	57.1506	50.6414	130.94	92.8491	53.896	111.895	-1.05569	0.004703	0.0262966	SLC22A15	1	115976498	116070054	+	5292	protein_coding	solute carrier family 22 member 15 [Source:HGNC Symbol;Acc:HGNC:20301]	-
ENSG00000172164	75.8724	75.1181	183.966	129.989	75.4952	156.977	-1.0564	0.00104933	0.00770051	SNTB1	8	120535745	120813273	-	6868	protein_coding	syntrophin beta 1 [Source:HGNC Symbol;Acc:HGNC:11168]	-
ENSG00000177943	158.642	135.044	301.92	308.04	146.843	304.98	-1.0565	4.95e-06	7.94e-05	MAMDC4	9	136850943	136860799	+	5469	protein_coding	MAM domain containing 4 [Source:HGNC Symbol;Acc:HGNC:24083]	-
ENSG00000279789	46.3117	52.3295	108.215	97.2184	49.3206	102.717	-1.05672	0.00496137	0.0275335	AC120114.3	16	29913144	29915337	-	2194	TEC	novel transcript, sense intronic to KCTD13	-
ENSG00000143322	2088.95	1644.16	4698.71	3107.71	1866.56	3903.21	-1.06441	0.00170872	0.0114621	ABL2	1	179099327	179229684	-	13257	protein_coding	ABL proto-oncogene 2, non-receptor tyrosine kinase [Source:HGNC Symbol;Acc:HGNC:77]	-
ENSG00000260852	143.862	116.475	228.334	315.687	130.169	272.01	-1.06552	5.12e-05	0.000602116	FBXL19-AS1	16	30919319	30923269	-	3951	antisense	FBXL19 antisense RNA 1 [Source:HGNC Symbol;Acc:HGNC:27557]	-
ENSG00000165028	43.3556	37.137	88.7365	79.741	40.2463	84.2387	-1.06793	0.00989451	0.0476064	NIPSNAP3B	9	104764157	104777457	+	2178	protein_coding	nipsnap homolog 3B [Source:HGNC Symbol;Acc:HGNC:23641]	-
ENSG00000049323	614.862	600.101	1015.06	1533.65	607.481	1274.35	-1.06891	1.9e-09	6.68e-08	LTBP1	2	32946972	33399509	+	7329	protein_coding	latent transforming growth factor beta binding protein 1 [Source:HGNC Symbol;Acc:HGNC:6714]	-
ENSG00000233024	51.2385	44.7333	99.558	102.68	47.9859	101.119	-1.07733	0.00446196	0.0252486	AC126755.2	16	18358086	18379331	-	3030	protein_coding	nuclear pore complex interacting protein family member A5 pseudogene [Source:NCBI gene;Acc:105376752]	-
ENSG00000273329	57.1506	83.5583	146.091	152.928	70.3545	149.509	-1.08259	0.00102911	0.00759293	AC078846.1	7	129604548	129611630	-	7083	lincRNA	novel transcript	-
ENSG00000225177	64.0481	50.6414	117.955	124.527	57.3448	121.241	-1.08342	0.00209434	0.0135204	FLJ46906	6	138692548	138697288	+	1220	antisense	uncharacterized LOC441172 [Source:NCBI gene;Acc:441172]	-
ENSG00000246273	129.082	101.283	236.991	252.331	115.182	244.661	-1.08997	2.77e-05	0.000350543	SBF2-AS1	11	9758292	9811335	+	4644	antisense	SBF2 antisense RNA 1 [Source:HGNC Symbol;Acc:HGNC:27438]	-
ENSG00000145990	98.5355	70.898	175.309	184.606	84.7168	179.957	-1.09118	0.000298646	0.00268173	GFOD1	6	13357830	13487662	-	10686	protein_coding	glucose-fructose oxidoreductase domain containing 1 [Source:HGNC Symbol;Acc:HGNC:21096]	-
ENSG00000123201	60.1067	42.2012	106.051	111.419	51.1539	108.735	-1.09273	0.0037249	0.0216243	GUCY1B2	13	50994511	51080862	-	4060	transcribed_unitary_pseudogene	guanylate cyclase 1 soluble subunit beta 2 (pseudogene) [Source:HGNC Symbol;Acc:HGNC:4686]	-
ENSG00000197714	46.3117	35.449	90.9008	83.018	40.8803	86.9594	-1.09282	0.0081008	0.0405493	ZNF460	19	57280051	57293569	+	3505	protein_coding	zinc finger protein 460 [Source:HGNC Symbol;Acc:HGNC:21628]	zf-C2H2
ENSG00000165030	682.851	755.401	1629.72	1455	719.126	1542.36	-1.10006	2.42e-16	2.55e-14	NFIL3	9	91409045	91423862	-	2085	protein_coding	nuclear factor, interleukin 3 regulated [Source:HGNC Symbol;Acc:HGNC:7787]	TF_bZIP
ENSG00000067082	2353.03	2017.22	5384.79	3992.51	2185.12	4688.65	-1.10186	3.18e-15	2.79e-13	KLF6	10	3775996	3785281	-	6139	protein_coding	Kruppel like factor 6 [Source:HGNC Symbol;Acc:HGNC:2235]	zf-C2H2
ENSG00000264301	67.9895	84.4024	179.637	148.558	76.1959	164.098	-1.10396	0.000404737	0.00350498	LINC01444	18	14969001	14970468	-	1336	lincRNA	long intergenic non-protein coding RNA 1444 [Source:HGNC Symbol;Acc:HGNC:50769]	-
ENSG00000145390	409.908	362.93	1023.72	637.928	386.419	830.822	-1.10524	7.99e-08	2.06e-06	USP53	4	119212587	119295517	+	11950	protein_coding	ubiquitin specific peptidase 53 [Source:HGNC Symbol;Acc:HGNC:29255]	-
ENSG00000124813	392.171	445.644	873.297	933.952	418.908	903.625	-1.10777	8.35e-13	4.97e-11	RUNX2	6	45328157	45664349	+	8192	protein_coding	runt related transcription factor 2 [Source:HGNC Symbol;Acc:HGNC:10472]	Runt
ENSG00000273142	77.8431	84.4024	176.391	174.775	81.1227	175.583	-1.11282	0.000150631	0.00152108	AC073335.2	7	66902857	66906297	+	3441	lincRNA	novel transcript	-
ENSG00000081041	366.552	313.977	943.637	528.693	340.264	736.165	-1.11368	0.00743831	0.0380155	CXCL2	4	74097035	74099293	-	1500	protein_coding	C-X-C motif chemokine ligand 2 [Source:HGNC Symbol;Acc:HGNC:4603]	-
ENSG00000157693	375.42	354.49	859.229	726.407	364.955	792.818	-1.11992	1.23e-11	6.33e-10	TMEM268	9	114611206	114646422	+	4792	protein_coding	transmembrane protein 268 [Source:HGNC Symbol;Acc:HGNC:24513]	-
ENSG00000136999	57.1506	47.2653	121.201	105.957	52.208	113.579	-1.12416	0.0020511	0.0132912	NOV	8	119416306	119424353	+	2673	protein_coding	nephroblastoma overexpressed [Source:HGNC Symbol;Acc:HGNC:7885]	-
ENSG00000112715	5602.73	5286.12	10943.8	12884.2	5444.43	11914	-1.1299	1.17e-26	3.37e-24	VEGFA	6	43770184	43786487	+	14431	protein_coding	vascular endothelial growth factor A [Source:HGNC Symbol;Acc:HGNC:12680]	-
ENSG00000250303	86.7113	97.0627	203.445	199.899	91.887	201.672	-1.13249	4.41e-05	0.000530729	AP002884.1	11	112270749	112362534	+	5018	lincRNA	uncharacterized LOC283140 [Source:NCBI gene;Acc:283140]	-
ENSG00000251022	166.525	165.429	422.039	306.948	165.977	364.494	-1.13512	1.02e-06	1.97e-05	THAP9-AS1	4	82893009	82900960	-	4397	antisense	THAP9 antisense RNA 1 [Source:HGNC Symbol;Acc:HGNC:44172]	-
ENSG00000183671	51.2385	31.2289	101.722	78.6486	41.2337	90.1855	-1.1357	0.0078939	0.039757	GPR1	2	206175316	206218047	-	2834	protein_coding	G protein-coupled receptor 1 [Source:HGNC Symbol;Acc:HGNC:4463]	-
ENSG00000278530	51.2385	51.4854	111.462	114.696	51.362	113.079	-1.13847	0.0015993	0.0108834	CHMP1B2P	X	80228489	80335364	-	7046	transcribed_unitary_pseudogene	charged multivesicular body protein 1B2, pseudogene [Source:HGNC Symbol;Acc:HGNC:49380]	-
ENSG00000224032	351.772	389.939	846.243	798.502	370.855	822.372	-1.14784	4.28e-13	2.68e-11	EPB41L4A-AS1	5	112160526	112164276	+	3344	lincRNA	EPB41L4A antisense RNA 1 [Source:HGNC Symbol;Acc:HGNC:30749]	-
ENSG00000118596	214.807	144.328	462.079	332.072	179.568	397.075	-1.14859	4.06e-06	6.65e-05	SLC16A7	12	59596067	59789855	+	13665	protein_coding	solute carrier family 16 member 7 [Source:HGNC Symbol;Acc:HGNC:10928]	-
ENSG00000279759	45.3263	37.137	100.64	81.9256	41.2317	91.2829	-1.1496	0.0047862	0.0266768	AC118344.2	19	40355842	40360606	+	4765	TEC	TEC	-
ENSG00000204410	46.3117	59.9257	104.969	105.957	53.1187	105.463	-1.1511	0.00798655	0.0401508	MSH5	6	31739948	31762834	+	6234	protein_coding	mutS homolog 5 [Source:HGNC Symbol;Acc:HGNC:7328]	-
ENSG00000233006	53.2092	76.8061	161.241	128.896	65.0077	145.069	-1.15339	0.000736669	0.00577665	MIR3936HG	5	132311285	132369916	-	3059	processed_transcript	MIR3936 host gene [Source:HGNC Symbol;Acc:HGNC:40538]	-
ENSG00000064652	403.996	379.811	999.909	750.439	391.903	875.174	-1.15968	3.27e-11	1.54e-09	SNX24	5	122843439	123029354	+	3550	protein_coding	sorting nexin 24 [Source:HGNC Symbol;Acc:HGNC:21533]	-
ENSG00000214975	42.3703	29.5408	87.6543	73.1869	35.9556	80.4206	-1.16661	0.00783572	0.0395345	PPIAP29	6	24976419	24976982	+	499	processed_pseudogene	peptidylprolyl isomerase A pseudogene 29 [Source:HGNC Symbol;Acc:HGNC:43021]	-
ENSG00000143013	281.812	337.609	721.796	671.79	309.711	696.793	-1.16788	1.66e-11	8.22e-10	LMO4	1	87328468	87348923	+	5833	protein_coding	LIM domain only 4 [Source:HGNC Symbol;Acc:HGNC:6644]	-
ENSG00000136826	412.864	375.591	991.251	779.932	394.227	885.592	-1.16854	5.31e-12	2.9e-10	KLF4	9	107484852	107490482	-	3659	protein_coding	Kruppel like factor 4 [Source:HGNC Symbol;Acc:HGNC:6348]	zf-C2H2
ENSG00000134259	63.0627	43.0452	166.651	72.0946	53.054	119.373	-1.17409	0.00668363	0.0350499	NGF	1	115285918	115338236	-	1047	protein_coding	nerve growth factor [Source:HGNC Symbol;Acc:HGNC:7808]	-
ENSG00000196352	522.238	494.598	1349.44	945.968	508.418	1147.71	-1.17511	1.36e-11	6.92e-10	CD55	1	207321376	207386804	+	5908	protein_coding	CD55 molecule (Cromer blood group) [Source:HGNC Symbol;Acc:HGNC:2665]	-
ENSG00000146592	211.851	146.86	488.051	328.795	179.356	408.423	-1.19062	2.3e-06	4.02e-05	CREB5	7	28299321	28825894	+	11674	protein_coding	cAMP responsive element binding protein 5 [Source:HGNC Symbol;Acc:HGNC:16844]	TF_bZIP
ENSG00000166986	3700.99	3831.87	9016.49	8200.21	3766.43	8608.35	-1.19245	6.93e-34	3.49e-31	MARS	12	57475445	57517569	+	7028	protein_coding	methionyl-tRNA synthetase [Source:HGNC Symbol;Acc:HGNC:6898]	-
ENSG00000145362	273.929	281.06	676.345	594.234	277.494	635.29	-1.19471	1.03e-11	5.46e-10	ANK2	4	112818109	113383740	+	18224	protein_coding	ankyrin 2 [Source:HGNC Symbol;Acc:HGNC:493]	-
ENSG00000065911	5248	5319.04	13768.2	10452.6	5283.52	12110.4	-1.19667	1.81e-22	3.5e-20	MTHFD2	2	74198562	74217565	+	4870	protein_coding	methylenetetrahydrofolate dehydrogenase (NADP+ dependent) 2, methenyltetrahydrofolate cyclohydrolase [Source:HGNC Symbol;Acc:HGNC:7434]	-
ENSG00000118263	1378.51	1247.47	3022.45	3009.4	1312.99	3015.93	-1.20037	8.43e-27	2.53e-24	KLF7	2	207074137	207167267	-	9262	protein_coding	Kruppel like factor 7 [Source:HGNC Symbol;Acc:HGNC:6350]	zf-C2H2
ENSG00000157514	943.97	975.691	2075.57	2344.17	959.831	2209.87	-1.20284	7.41e-23	1.47e-20	TSC22D3	X	107713221	107777342	-	4766	protein_coding	TSC22 domain family member 3 [Source:HGNC Symbol;Acc:HGNC:3051]	TSC22
ENSG00000113083	230.573	213.538	552.98	470.799	222.056	511.89	-1.20591	4.69e-10	1.82e-08	LOX	5	122063195	122078360	-	5547	protein_coding	lysyl oxidase [Source:HGNC Symbol;Acc:HGNC:6664]	-
ENSG00000137876	2074.17	2260.3	5526.55	4480.79	2167.23	5003.67	-1.20687	2.18e-23	4.66e-21	RSL24D1	15	55180806	55197067	-	3009	protein_coding	ribosomal L24 domain containing 1 [Source:HGNC Symbol;Acc:HGNC:18479]	-
ENSG00000183287	586.286	503.882	1346.2	1170.99	545.084	1258.59	-1.2086	3.26e-16	3.37e-14	CCBE1	18	59430939	59697662	-	6753	protein_coding	collagen and calcium binding EGF domains 1 [Source:HGNC Symbol;Acc:HGNC:29426]	-
ENSG00000106105	3961.13	3836.09	9980.69	8072.41	3898.61	9026.55	-1.2113	2.45e-26	6.78e-24	GARS	7	30594681	30634033	+	4152	protein_coding	glycyl-tRNA synthetase [Source:HGNC Symbol;Acc:HGNC:4162]	-
ENSG00000178752	150.759	90.3105	303.003	253.423	120.535	278.213	-1.2122	1.51e-05	0.00020977	ERFE	2	238158982	238168900	+	3572	protein_coding	erythroferrone [Source:HGNC Symbol;Acc:HGNC:26727]	-
ENSG00000174564	31.5314	41.3572	77.915	91.7567	36.4443	84.8358	-1.21488	0.0043666	0.0247986	IL20RB	3	136946230	137011085	+	2473	protein_coding	interleukin 20 receptor subunit beta [Source:HGNC Symbol;Acc:HGNC:6004]	-
ENSG00000128283	918.351	1108.2	2699.97	2009.91	1013.28	2354.94	-1.21588	1.55e-15	1.44e-13	CDC42EP1	22	37560447	37569405	+	2573	protein_coding	CDC42 effector protein 1 [Source:HGNC Symbol;Acc:HGNC:17014]	-
ENSG00000226328	42.3703	46.4213	100.64	105.957	44.3958	103.299	-1.2169	0.00141792	0.00987162	NUP50-DT	22	45133020	45163781	-	2263	lincRNA	NUP50 divergent transcript [Source:HGNC Symbol;Acc:HGNC:50502]	-
ENSG00000153714	620.774	628.798	1719.54	1199.39	624.786	1459.47	-1.224	2.07e-13	1.38e-11	LURAP1L	9	12775021	12822131	+	2132	protein_coding	leucine rich adaptor protein 1 like [Source:HGNC Symbol;Acc:HGNC:31452]	-
ENSG00000103489	27.59	33.7609	57.3541	86.295	30.6754	71.8245	-1.22426	0.0093719	0.0456998	XYLT1	16	17101769	17470881	-	11004	protein_coding	xylosyltransferase 1 [Source:HGNC Symbol;Acc:HGNC:15516]	-
ENSG00000250033	50.2531	30.3849	126.612	61.1711	40.319	93.8915	-1.22553	0.00844218	0.0419197	SLC7A11-AS1	4	138057464	138178177	+	6161	processed_transcript	SLC7A11 antisense RNA 1 [Source:HGNC Symbol;Acc:HGNC:44064]	-
ENSG00000213963	78.8284	65.8338	187.212	150.743	72.3311	168.978	-1.22679	8.65e-05	0.00095161	AC019080.1	2	177283508	177392691	-	7171	sense_overlapping	uncharacterized LOC100130691 [Source:NCBI gene;Acc:100130691]	-
ENSG00000161653	116.272	173.025	325.728	355.011	144.648	340.369	-1.23002	5.68e-07	1.17e-05	NAGS	17	44004546	44009063	+	2822	protein_coding	N-acetylglutamate synthase [Source:HGNC Symbol;Acc:HGNC:17996]	-
ENSG00000130766	1465.22	1446.66	3858.96	2979.91	1455.94	3419.43	-1.23189	7.88e-21	1.34e-18	SESN2	1	28259527	28282491	+	3453	protein_coding	sestrin 2 [Source:HGNC Symbol;Acc:HGNC:20746]	-
ENSG00000111371	8607.08	7681.46	21169.1	17378.1	8144.27	19273.6	-1.24289	2.65e-28	9.34e-26	SLC38A1	12	46183063	46270017	-	10015	protein_coding	solute carrier family 38 member 1 [Source:HGNC Symbol;Acc:HGNC:13447]	-
ENSG00000243302	63.0627	78.4942	174.227	162.759	70.7785	168.493	-1.24816	5.52e-05	0.000640405	AC018638.4	7	128651185	128652334	+	1150	processed_pseudogene	novel pseudogene	-
ENSG00000187735	2406.24	2251.86	6430.15	4680.68	2329.05	5555.42	-1.25434	4.15e-20	6.37e-18	TCEA1	8	53966552	54022529	-	4415	protein_coding	transcription elongation factor A1 [Source:HGNC Symbol;Acc:HGNC:11612]	-
ENSG00000141391	49.2678	67.5219	169.898	110.327	58.3948	140.112	-1.25882	0.000527167	0.00436173	PRELID3A	18	12407896	12432238	+	2643	protein_coding	PRELI domain containing 3A [Source:HGNC Symbol;Acc:HGNC:24639]	-
ENSG00000277156	64.0481	41.3572	96.3116	155.113	52.7026	125.712	-1.25937	0.00126114	0.00892775	AL589743.5	14	19267115	19268164	+	1050	processed_pseudogene	translocase of outer mitochondrial membrane 40 homolog (yeast) (TOMM40) pseudogene	-
ENSG00000183010	1221.84	1260.13	3180.45	2811.69	1240.98	2996.07	-1.27142	4.48e-28	1.47e-25	PYCR1	17	81932384	81942412	-	2886	protein_coding	pyrroline-5-carboxylate reductase 1 [Source:HGNC Symbol;Acc:HGNC:9721]	-
ENSG00000135842	966.634	855.84	2708.63	1696.41	911.237	2202.52	-1.27339	0.000183977	0.00180484	FAM129A	1	184790724	184974550	-	8372	protein_coding	family with sequence similarity 129 member A [Source:HGNC Symbol;Acc:HGNC:16784]	-
ENSG00000198796	148.789	147.704	428.532	292.748	148.246	360.64	-1.28279	1.47e-07	3.52e-06	ALPK2	18	58481247	58628957	-	9431	protein_coding	alpha kinase 2 [Source:HGNC Symbol;Acc:HGNC:20565]	-
ENSG00000226419	86.7113	68.3659	221.841	156.205	77.5386	189.023	-1.28884	3.83e-05	0.000469708	SLC16A1-AS1	1	112956415	113047055	+	10138	antisense	SLC16A1 antisense RNA 1 [Source:HGNC Symbol;Acc:HGNC:49445]	-
ENSG00000174738	1013.93	985.82	2870.95	2039.4	999.875	2455.18	-1.29618	1.22e-17	1.56e-15	NR1D2	3	23945260	23980618	+	5820	protein_coding	nuclear receptor subfamily 1 group D member 2 [Source:HGNC Symbol;Acc:HGNC:7963]	THR-like
ENSG00000140450	104.448	147.704	303.003	318.964	126.076	310.983	-1.29817	1.92e-07	4.5e-06	ARRDC4	15	97960698	97973838	+	4072	protein_coding	arrestin domain containing 4 [Source:HGNC Symbol;Acc:HGNC:28087]	-
ENSG00000162772	498.59	352.802	1245.56	849.842	425.696	1047.7	-1.30144	1.16e-10	5e-09	ATF3	1	212565334	212620777	+	4040	protein_coding	activating transcription factor 3 [Source:HGNC Symbol;Acc:HGNC:785]	TF_bZIP
ENSG00000164619	394.142	354.49	1036.7	808.333	374.316	922.517	-1.30238	2.48e-14	1.96e-12	BMPER	7	33904308	34156356	+	7919	protein_coding	BMP binding endothelial regulator [Source:HGNC Symbol;Acc:HGNC:24154]	-
ENSG00000134684	3135.4	3449.52	9084.67	7165.76	3292.46	8125.22	-1.30305	9.71e-27	2.85e-24	YARS	1	32775237	32818153	-	8212	protein_coding	tyrosyl-tRNA synthetase [Source:HGNC Symbol;Acc:HGNC:12840]	-
ENSG00000169087	204.954	183.153	556.226	405.259	194.054	480.743	-1.31016	1.48e-09	5.32e-08	HSPBAP1	3	122740003	122793824	-	5434	protein_coding	HSPB1 associated protein 1 [Source:HGNC Symbol;Acc:HGNC:16389]	-
ENSG00000155961	205.939	188.217	582.198	403.074	197.078	492.636	-1.32282	2.16e-09	7.56e-08	RAB39B	X	155258241	155264589	-	3505	protein_coding	RAB39B, member RAS oncogene family [Source:HGNC Symbol;Acc:HGNC:16499]	-
ENSG00000059804	183.276	200.878	498.872	465.338	192.077	482.105	-1.32646	1.33e-11	6.79e-10	SLC2A3	12	7919230	7936275	-	6159	protein_coding	solute carrier family 2 member 3 [Source:HGNC Symbol;Acc:HGNC:11007]	-
ENSG00000153885	647.378	631.33	1658.94	1555.49	639.354	1607.22	-1.33014	4.36e-25	1.03e-22	KCTD15	19	33795933	33815763	+	6388	protein_coding	potassium channel tetramerization domain containing 15 [Source:HGNC Symbol;Acc:HGNC:23297]	-
ENSG00000174749	159.628	162.897	494.544	317.871	161.262	406.208	-1.33274	4.65e-08	1.26e-06	FAM241A	4	112145397	112195256	+	8901	protein_coding	family with sequence similarity 241 member A [Source:HGNC Symbol;Acc:HGNC:26813]	-
ENSG00000255717	1825.86	2123.56	5567.67	4401.05	1974.71	4984.36	-1.33531	9.41e-25	2.18e-22	SNHG1	11	62851988	62855914	-	3756	processed_transcript	small nucleolar RNA host gene 1 [Source:HGNC Symbol;Acc:HGNC:32688]	-
ENSG00000134548	267.031	239.703	836.504	447.86	253.367	642.182	-1.34201	0.00290842	0.0176232	SPX	12	21526307	21541249	+	7231	protein_coding	spexin hormone [Source:HGNC Symbol;Acc:HGNC:28139]	-
ENSG00000229647	46.3117	42.2012	115.79	109.234	44.2564	112.512	-1.34764	0.000296863	0.00266867	MYOSLID	2	207239650	207245887	+	1204	lincRNA	myocardin-induced smooth muscle lncRNA, inducer of differentiation [Source:HGNC Symbol;Acc:HGNC:51821]	-
ENSG00000172260	26.6046	21.1006	75.7507	45.8784	23.8526	60.8145	-1.35401	0.00963593	0.0466967	NEGR1	1	71395940	72282734	-	13406	protein_coding	neuronal growth regulator 1 [Source:HGNC Symbol;Acc:HGNC:17302]	-
ENSG00000169504	3207.33	2978.56	8942.91	6921.08	3092.95	7931.99	-1.35888	5.6e-28	1.79e-25	CLIC4	1	24745357	24844324	+	4495	protein_coding	chloride intracellular channel 4 [Source:HGNC Symbol;Acc:HGNC:13518]	-
ENSG00000106034	89.6673	75.9621	277.031	150.743	82.8147	213.887	-1.37096	2.98e-05	0.000375156	CPED1	7	120988677	121297444	+	7705	protein_coding	cadherin like and PC-esterase domain containing 1 [Source:HGNC Symbol;Acc:HGNC:26159]	-
ENSG00000245532	13467.8	14966.2	35997.8	37694.5	14217	36846.2	-1.3738	9.16e-49	9.94e-46	NEAT1	11	65422774	65445540	+	22767	lincRNA	nuclear paraspeckle assembly transcript 1 [Source:HGNC Symbol;Acc:HGNC:30815]	-
ENSG00000167550	18.7218	22.7886	47.6147	61.1711	20.7552	54.3929	-1.38662	0.00977474	0.0472234	RHEBL1	12	49064685	49070025	-	1290	protein_coding	RHEB like 1 [Source:HGNC Symbol;Acc:HGNC:21166]	-
ENSG00000257027	20.6925	24.4767	75.7507	42.6013	22.5846	59.176	-1.38742	0.00968957	0.0469083	AC010186.3	12	9658567	9662085	+	2508	sense_intronic	novel transcript	-
ENSG00000008710	2503.79	2214.72	5973.48	6395.66	2359.25	6184.57	-1.39081	3.87e-39	2.48e-36	PKD1	16	2088710	2135898	-	18532	protein_coding	polycystin 1, transient receptor potential channel interacting [Source:HGNC Symbol;Acc:HGNC:9008]	-
ENSG00000179242	622.745	608.541	1810.44	1472.48	615.643	1641.46	-1.41505	2.38e-23	5.02e-21	CDH4	20	61252426	61940617	+	7351	protein_coding	cadherin 4 [Source:HGNC Symbol;Acc:HGNC:1763]	-
ENSG00000153879	1375.56	1344.53	4206.33	3052	1360.04	3629.16	-1.41611	1.8e-23	3.91e-21	CEBPG	19	33373330	33382686	+	4411	protein_coding	CCAAT enhancer binding protein gamma [Source:HGNC Symbol;Acc:HGNC:1837]	C/EBP
ENSG00000145979	197.071	197.502	664.441	389.966	197.286	527.204	-1.41819	4.08e-09	1.36e-07	TBC1D7	6	13266542	13328583	-	8300	protein_coding	TBC1 domain family member 7 [Source:HGNC Symbol;Acc:HGNC:21066]	-
ENSG00000172432	923.278	847.4	2749.75	1986.97	885.339	2368.36	-1.42007	8.06e-21	1.35e-18	GTPBP2	6	43605316	43629162	-	4624	protein_coding	GTP binding protein 2 [Source:HGNC Symbol;Acc:HGNC:4670]	-
ENSG00000162733	33.5021	27.8528	93.0651	71.0022	30.6774	82.0337	-1.42214	0.00141144	0.00984241	DDR2	1	162631373	162787400	+	10730	protein_coding	discoidin domain receptor tyrosine kinase 2 [Source:HGNC Symbol;Acc:HGNC:2731]	-
ENSG00000266554	32.5167	32.0729	95.2294	78.6486	32.2948	86.939	-1.42903	0.000844043	0.00645735	LINC01443	18	14946267	14974215	+	2842	lincRNA	long intergenic non-protein coding RNA 1443 [Source:HGNC Symbol;Acc:HGNC:50768]	-
ENSG00000196517	360.64	428.764	1095.14	1044.28	394.702	1069.71	-1.43654	8.23e-21	1.37e-18	SLC6A9	1	43991500	44031467	-	5159	protein_coding	solute carrier family 6 member 9 [Source:HGNC Symbol;Acc:HGNC:11056]	-
ENSG00000019549	444.395	368.838	1117.86	1096.71	406.617	1107.29	-1.44727	2.6e-21	4.52e-19	SNAI2	8	48917604	48921740	-	3392	protein_coding	snail family transcriptional repressor 2 [Source:HGNC Symbol;Acc:HGNC:11094]	zf-C2H2
ENSG00000166750	2265.33	1886.39	6909.54	4478.6	2075.86	5694.07	-1.45584	1.3e-05	0.000184527	SLFN5	17	35243036	35273655	+	10709	protein_coding	schlafen family member 5 [Source:HGNC Symbol;Acc:HGNC:28286]	-
ENSG00000270871	22.6632	19.4125	53.0255	62.2635	21.0379	57.6445	-1.45672	0.00531355	0.0291326	AC015849.3	17	35816717	35830293	-	488	antisense	novel transcript, antisense TAF15	-
ENSG00000164741	259.148	248.987	853.818	540.709	254.068	697.264	-1.45695	1.08e-11	5.69e-10	DLC1	8	13083361	13604610	-	12794	protein_coding	DLC1 Rho GTPase activating protein [Source:HGNC Symbol;Acc:HGNC:2897]	-
ENSG00000166123	690.734	729.236	2116.69	1815.47	709.985	1966.08	-1.46905	5.07e-29	1.93e-26	GPT2	16	46884378	46931297	+	6354	protein_coding	glutamic--pyruvic transaminase 2 [Source:HGNC Symbol;Acc:HGNC:18062]	-
ENSG00000205041	25.6192	13.5044	60.6005	46.9707	19.5618	53.7856	-1.46909	0.00927706	0.0453313	AC118344.1	19	40273489	40275479	-	1462	sense_intronic	novel transcript, sense intronic to AKT2	-
ENSG00000204387	568.55	558.744	1586.44	1541.29	563.647	1563.86	-1.47245	6.18e-30	2.49e-27	C6orf48	6	31834608	31839766	+	1801	protein_coding	chromosome 6 open reading frame 48 [Source:HGNC Symbol;Acc:HGNC:19078]	-
ENSG00000198814	63.0627	68.3659	221.841	144.189	65.7143	183.015	-1.47673	6.12e-06	9.58e-05	GK	X	30653359	30731456	+	5359	protein_coding	glycerol kinase [Source:HGNC Symbol;Acc:HGNC:4289]	-
ENSG00000280138	46.3117	22.7886	96.3116	95.0337	34.5502	95.6726	-1.47937	0.000843411	0.00645735	AC027290.2	12	122870059	122888720	-	18662	TEC	novel transcript	-
ENSG00000263272	27.59	22.7886	66.0113	74.2792	25.1893	70.1453	-1.4807	0.00191238	0.012513	AC004148.2	17	5425139	5432876	-	1938	antisense	novel transcript, antisense to RPAIN	-
ENSG00000178093	35.4728	37.9811	95.2294	110.327	36.7269	102.778	-1.4834	0.000188568	0.00184092	TSSK6	19	19512418	19515685	-	1666	protein_coding	testis specific serine kinase 6 [Source:HGNC Symbol;Acc:HGNC:30410]	-
ENSG00000139514	2569.81	2369.17	7458.19	6371.63	2469.49	6914.91	-1.48579	6.2e-41	4.38e-38	SLC7A1	13	29509410	29595688	-	7692	protein_coding	solute carrier family 7 member 1 [Source:HGNC Symbol;Acc:HGNC:11057]	-
ENSG00000100219	944.956	991.728	2986.74	2443.57	968.342	2715.15	-1.48717	1.13e-30	4.82e-28	XBP1	22	28794555	28800597	-	3028	protein_coding	X-box binding protein 1 [Source:HGNC Symbol;Acc:HGNC:12801]	TF_bZIP
ENSG00000274020	43.3556	40.5131	123.365	112.511	41.9344	117.938	-1.49301	5.8e-05	0.000668745	LINC01138	1	148290889	148519604	-	7495	processed_transcript	long intergenic non-protein coding RNA 1138 [Source:HGNC Symbol;Acc:HGNC:49454]	-
ENSG00000196549	39.4142	24.4767	109.297	69.9099	31.9454	89.6036	-1.49507	0.00105409	0.00771635	MME	3	155024124	155183729	+	9620	protein_coding	membrane metalloendopeptidase [Source:HGNC Symbol;Acc:HGNC:7154]	-
ENSG00000261770	30.546	26.1647	88.7365	71.0022	28.3554	79.8694	-1.49672	0.000933642	0.00701699	AC006504.1	19	27757184	27760849	-	3666	lincRNA	novel transcript	-
ENSG00000175906	467.058	475.185	1306.16	1359.97	471.122	1333.06	-1.50036	4.36e-28	1.46e-25	ARL4D	17	43398959	43401137	+	1612	protein_coding	ADP ribosylation factor like GTPase 4D [Source:HGNC Symbol;Acc:HGNC:656]	-
ENSG00000010810	64.0481	50.6414	170.98	155.113	57.3448	163.046	-1.51136	3.33e-06	5.58e-05	FYN	6	111660332	111873452	-	7411	protein_coding	FYN proto-oncogene, Src family tyrosine kinase [Source:HGNC Symbol;Acc:HGNC:4037]	-
ENSG00000145242	40.3996	48.9534	162.323	93.9414	44.6765	128.132	-1.51756	0.000113794	0.00119352	EPHA5	4	65319563	65670495	-	9833	protein_coding	EPH receptor A5 [Source:HGNC Symbol;Acc:HGNC:3389]	-
ENSG00000269954	47.2971	49.7974	147.173	132.173	48.5472	139.673	-1.52378	9.83e-06	0.000144729	AC022239.1	8	11552488	11564694	-	2594	antisense	novel transcript, antisense to BLK	-
ENSG00000197301	51.2385	27.0088	120.119	104.865	39.1236	112.492	-1.53293	0.000205438	0.00196954	AC090673.1	12	65851340	65882167	-	6033	antisense	uncharacterized LOC100129940 [Source:NCBI gene;Acc:100129940]	-
ENSG00000113739	10380.7	10677.7	34228.5	27116.3	10529.2	30672.4	-1.54252	1.63e-42	1.35e-39	STC2	5	173314713	173329503	-	6128	protein_coding	stanniocalcin 2 [Source:HGNC Symbol;Acc:HGNC:11374]	-
ENSG00000074935	137.95	169.649	505.365	393.243	153.799	449.304	-1.54409	5.02e-12	2.77e-10	TUBE1	6	112070777	112087529	-	6973	protein_coding	tubulin epsilon 1 [Source:HGNC Symbol;Acc:HGNC:20775]	-
ENSG00000187840	967.619	1034.77	3020.29	2837.9	1001.2	2929.1	-1.54822	6.95e-42	5.45e-39	EIF4EBP1	8	38030341	38060365	+	1073	protein_coding	eukaryotic translation initiation factor 4E binding protein 1 [Source:HGNC Symbol;Acc:HGNC:3288]	-
ENSG00000250802	22.6632	12.6604	58.4362	44.786	17.6618	51.6111	-1.55657	0.00702361	0.036454	ZBED3-AS1	5	77086688	77166909	+	17200	antisense	ZBED3 antisense RNA 1 [Source:HGNC Symbol;Acc:HGNC:44188]	-
ENSG00000152377	29.5607	29.5408	76.8328	97.2184	29.5507	87.0256	-1.55814	0.00036114	0.00316828	SPOCK1	5	136975298	137598379	-	6222	protein_coding	SPARC (osteonectin), cwcv and kazal like domains proteoglycan 1 [Source:HGNC Symbol;Acc:HGNC:11251]	-
ENSG00000224596	69.9602	64.9898	213.184	185.698	67.475	199.441	-1.56481	1.2e-07	2.94e-06	ZMIZ1-AS1	10	78943328	79067895	-	4427	antisense	ZMIZ1 antisense RNA 1 [Source:HGNC Symbol;Acc:HGNC:27433]	-
ENSG00000285106	39.4142	47.2653	141.762	116.881	43.3398	129.321	-1.57428	1.63e-05	0.000224681	AC016831.6	7	130791264	131110161	-	11088	lincRNA	novel transcript	-
ENSG00000101255	1411.03	1379.98	5234.37	3096.79	1395.5	4165.58	-1.57775	1.92e-05	0.000257609	TRIB3	20	362835	397559	+	3434	protein_coding	tribbles pseudokinase 3 [Source:HGNC Symbol;Acc:HGNC:16228]	-
ENSG00000245522	43.3556	43.8892	127.694	133.266	43.6224	130.48	-1.58045	9.46e-06	0.000140021	AC026250.1	11	9754770	9759533	-	2632	lincRNA	uncharacterized LOC440028 [Source:NCBI gene;Acc:440028]	-
ENSG00000168209	4015.32	4385.55	11938.3	13249	4200.43	12593.7	-1.58386	8.04e-56	1.26e-52	DDIT4	10	72273920	72276036	+	2058	protein_coding	DNA damage inducible transcript 4 [Source:HGNC Symbol;Acc:HGNC:24944]	-
ENSG00000280374	17.7364	10.9723	40.0396	45.8784	14.3544	42.959	-1.58964	0.0104919	0.0498684	AC019080.5	2	177317715	177318471	-	757	sense_intronic	novel transcript	-
ENSG00000138669	31.5314	20.2566	80.0793	77.5563	25.894	78.8178	-1.61337	0.000560067	0.0045903	PRKG2	4	81087370	81215117	-	5116	protein_coding	protein kinase cGMP-dependent 2 [Source:HGNC Symbol;Acc:HGNC:9416]	-
ENSG00000101104	436.512	449.021	1558.3	1153.51	442.766	1355.91	-1.61446	5.9e-23	1.21e-20	PABPC1L	20	44910062	44959035	+	4984	protein_coding	poly(A) binding protein cytoplasmic 1 like [Source:HGNC Symbol;Acc:HGNC:15797]	-
ENSG00000147162	6097.38	5906.48	19223.4	17592.2	6001.93	18407.8	-1.61688	6.06e-67	2.14e-63	OGT	X	71533083	71575897	+	9812	protein_coding	O-linked N-acetylglucosamine (GlcNAc) transferase [Source:HGNC Symbol;Acc:HGNC:8127]	-
ENSG00000235897	66.0188	79.3382	290.017	160.574	72.6785	225.296	-1.63012	7.11e-07	1.43e-05	TM4SF19-AS1	3	196318330	196325570	+	2136	antisense	TM4SF19 antisense RNA 1 [Source:HGNC Symbol;Acc:HGNC:41085]	-
ENSG00000279484	24.6339	10.9723	57.3541	52.4324	17.8031	54.8932	-1.63719	0.00454729	0.0255878	KLHL30-AS1	2	238152889	238155994	-	3106	TEC	KLHL30 antisense RNA 1 [Source:HGNC Symbol;Acc:HGNC:31018]	-
ENSG00000279108	22.6632	26.1647	80.0793	72.0946	24.414	76.0869	-1.63743	0.000454574	0.00384915	AC008537.3	19	40840159	40842039	+	1881	TEC	TEC	-
ENSG00000272341	12.8096	16.8805	42.2039	51.3401	14.845	46.772	-1.65063	0.00560786	0.0304152	AL137003.2	6	16764346	16766883	+	2538	lincRNA	novel transcript	-
ENSG00000140044	220.72	248.987	761.835	725.315	234.853	743.575	-1.66106	6.01e-22	1.09e-19	JDP2	14	75427716	75474111	+	6235	protein_coding	Jun dimerization protein 2 [Source:HGNC Symbol;Acc:HGNC:17546]	TF_bZIP
ENSG00000249279	73.9017	74.2741	275.949	194.437	74.0879	235.193	-1.6666	1.32e-08	4.03e-07	LINC02057	5	61201309	61264929	-	1036	lincRNA	long intergenic non-protein coding RNA 2057 [Source:HGNC Symbol;Acc:HGNC:52900]	-
ENSG00000175197	209.881	233.795	904.679	504.662	221.838	704.671	-1.66669	2.59e-12	1.47e-10	DDIT3	12	57516588	57521737	-	1307	protein_coding	DNA damage inducible transcript 3 [Source:HGNC Symbol;Acc:HGNC:2726]	TF_bZIP
ENSG00000162894	58.136	41.3572	162.323	155.113	49.7466	158.718	-1.67949	7.6e-07	1.52e-05	FCMR	1	206904386	206923247	-	2348	protein_coding	Fc fragment of IgM receptor [Source:HGNC Symbol;Acc:HGNC:14315]	-
ENSG00000233452	12.8096	16.0364	49.779	43.6937	14.423	46.7363	-1.69211	0.00454721	0.0255878	STXBP5-AS1	6	146841901	147204614	-	6011	antisense	STXBP5 antisense RNA 1 [Source:HGNC Symbol;Acc:HGNC:44183]	-
ENSG00000184005	201.012	179.777	630.895	598.603	190.395	614.749	-1.69268	6.63e-20	9.94e-18	ST6GALNAC3	1	76074719	76634601	+	7237	protein_coding	ST6 N-acetylgalactosaminide alpha-2,6-sialyltransferase 3 [Source:HGNC Symbol;Acc:HGNC:19343]	-
ENSG00000283199	26.6046	30.3849	76.8328	108.142	28.4947	92.4873	-1.6961	0.000112447	0.00118116	C13orf46	13	113953705	113974079	-	3836	protein_coding	chromosome 13 open reading frame 46 [Source:HGNC Symbol;Acc:HGNC:53786]	-
ENSG00000269439	19.7071	27.0088	77.915	79.741	23.3579	78.828	-1.74906	0.000194168	0.00188386	AC010618.3	19	17488990	17511889	-	2067	lincRNA	novel transcript	-
ENSG00000012124	34.4874	21.9446	103.887	85.2027	28.216	94.5446	-1.75234	7.26e-05	0.000816643	CD22	19	35319261	35347355	+	6159	protein_coding	CD22 molecule [Source:HGNC Symbol;Acc:HGNC:1643]	-
ENSG00000169946	23.6485	15.1924	80.0793	50.2477	19.4205	65.1635	-1.7542	0.00107193	0.00780679	ZFPM2	8	104590733	105804532	+	7775	protein_coding	zinc finger protein, FOG family member 2 [Source:HGNC Symbol;Acc:HGNC:16700]	-
ENSG00000115902	509.429	493.754	1956.53	1437.52	501.591	1697.03	-1.75873	1.54e-28	5.58e-26	SLC1A4	2	64988477	65023865	+	6939	protein_coding	solute carrier family 1 member 4 [Source:HGNC Symbol;Acc:HGNC:10942]	-
ENSG00000145107	104.448	112.255	442.6	291.655	108.351	367.128	-1.75974	1.07e-11	5.64e-10	TM4SF19	3	196319342	196338503	-	1899	protein_coding	transmembrane 4 L six family member 19 [Source:HGNC Symbol;Acc:HGNC:25167]	-
ENSG00000135069	4689.31	4463.2	16774.4	14274.7	4576.25	15524.6	-1.76243	1.07e-63	3.03e-60	PSAT1	9	78297143	78330093	+	2188	protein_coding	phosphoserine aminotransferase 1 [Source:HGNC Symbol;Acc:HGNC:19129]	-
ENSG00000060982	1698.75	1619.68	6565.42	4702.53	1659.22	5633.97	-1.76383	2.46e-36	1.39e-33	BCAT1	12	24810022	24949459	-	11775	protein_coding	branched chain amino acid transaminase 1 [Source:HGNC Symbol;Acc:HGNC:976]	-
ENSG00000235609	17.7364	14.3484	57.3541	51.3401	16.0424	54.3471	-1.76437	0.00158935	0.0108209	AF127577.4	21	14818843	15014430	-	5929	lincRNA	novel transcript	-
ENSG00000229656	164.554	178.933	618.991	557.094	171.744	588.043	-1.77442	1.71e-20	2.81e-18	ITGB1-DT	10	32958845	33082102	+	1193	lincRNA	ITGB1 divergent transcript [Source:HGNC Symbol;Acc:HGNC:53718]	-
ENSG00000228589	48.2824	54.8615	106.051	257.793	51.572	181.922	-1.81689	5.33e-06	8.51e-05	SPCS2P4	1	28095742	28096422	-	681	processed_pseudogene	signal peptidase complex subunit 2 pseudogene 4 [Source:HGNC Symbol;Acc:HGNC:45237]	-
ENSG00000131386	13.795	10.9723	35.711	52.4324	12.3836	44.0717	-1.83556	0.00375212	0.0217501	GALNT15	3	16174649	16231992	+	6013	protein_coding	polypeptide N-acetylgalactosaminyltransferase 15 [Source:HGNC Symbol;Acc:HGNC:21531]	-
ENSG00000269843	29.5607	21.1006	97.3937	84.1103	25.3306	90.752	-1.84737	3.62e-05	0.000445988	AC008537.2	19	40831221	40837210	-	482	lincRNA	novel transcript	-
ENSG00000189149	16.751	10.9723	53.0255	46.9707	13.8617	49.9981	-1.85887	0.00177028	0.0117356	CRYM-AS1	16	21300849	21339037	+	2746	transcribed_unitary_pseudogene	CRYM antisense RNA 1 [Source:HGNC Symbol;Acc:HGNC:34405]	-
ENSG00000092621	1942.14	2035.78	7498.23	7172.32	1988.96	7335.27	-1.88259	7.08e-82	4.99e-78	PHGDH	1	119648411	119744226	+	9217	protein_coding	phosphoglycerate dehydrogenase [Source:HGNC Symbol;Acc:HGNC:8923]	-
ENSG00000280537	13.795	7.59621	40.0396	38.232	10.6956	39.1358	-1.88274	0.00532759	0.0291597	AC068946.1	2	219075329	219170827	-	4650	protein_coding	novel protein, SLC23A3-NHEJ1 readthrough	-
ENSG00000276115	14.7803	5.06414	31.3824	42.6013	9.92224	36.9919	-1.91618	0.00855382	0.0423845	AC026356.2	12	32352349	32354144	+	1796	sense_intronic	novel transcript, sense intronic to BICD1	-
ENSG00000228626	14.7803	16.8805	81.1614	40.4166	15.8304	60.789	-1.93903	0.000757141	0.0059011	AC245100.3	1	148288001	148288951	-	285	unprocessed_pseudogene	novel pseudogene	-
ENSG00000071242	41.3849	49.7974	186.13	174.775	45.5912	180.452	-1.98127	1.11e-09	4.04e-08	RPS6KA2	6	166409364	166906451	-	8243	protein_coding	ribosomal protein S6 kinase A2 [Source:HGNC Symbol;Acc:HGNC:10431]	-
ENSG00000111981	69.9602	47.2653	257.552	203.176	58.6128	230.364	-1.98129	1.61e-10	6.71e-09	ULBP1	6	149964007	149973710	+	3142	protein_coding	UL16 binding protein 1 [Source:HGNC Symbol;Acc:HGNC:14893]	-
ENSG00000131737	28.5753	22.7886	111.462	92.8491	25.682	102.155	-1.99648	3.16e-06	5.35e-05	KRT34	17	41377650	41382403	-	1751	protein_coding	keratin 34 [Source:HGNC Symbol;Acc:HGNC:6452]	-
ENSG00000128165	84.7406	72.586	304.085	328.795	78.6633	316.44	-2.011	2.25e-15	2.02e-13	ADM2	22	50481556	50486440	+	4276	protein_coding	adrenomedullin 2 [Source:HGNC Symbol;Acc:HGNC:28898]	-
ENSG00000087074	1608.1	1454.25	7563.16	5105.61	1531.18	6334.38	-2.04865	1.05e-12	6.17e-11	PPP1R15A	19	48872392	48876057	+	3093	protein_coding	protein phosphatase 1 regulatory subunit 15A [Source:HGNC Symbol;Acc:HGNC:14375]	-
ENSG00000101280	40.3996	33.7609	145.008	164.944	37.0803	154.976	-2.06685	5.04e-09	1.65e-07	ANGPT4	20	869899	916317	-	4676	protein_coding	angiopoietin 4 [Source:HGNC Symbol;Acc:HGNC:487]	-
ENSG00000204767	47.2971	37.137	175.309	180.236	42.217	177.773	-2.07892	4e-10	1.57e-08	INSYN2B	5	169864264	169980740	-	2999	protein_coding	inhibitory synaptic factor family member 2B [Source:HGNC Symbol;Acc:HGNC:37271]	-
ENSG00000160200	201.012	175.557	824.6	774.47	188.285	799.535	-2.08848	1.45e-32	6.81e-30	CBS	21	43053191	43076943	-	6786	protein_coding	cystathionine-beta-synthase [Source:HGNC Symbol;Acc:HGNC:1550]	-
ENSG00000215022	4.92678	15.1924	51.9433	34.9549	10.0596	43.4491	-2.09192	0.00274558	0.0167888	AL008729.1	6	13264861	13295586	-	3115	antisense	uncharacterized LOC100130357 [Source:NCBI gene;Acc:100130357]	-
ENSG00000163395	208.895	171.337	844.079	819.256	190.116	831.668	-2.13231	1.6e-33	7.8e-31	IGFN1	1	201190825	201228952	+	12116	protein_coding	immunoglobulin-like and fibronectin type III domain containing 1 [Source:HGNC Symbol;Acc:HGNC:24607]	-
ENSG00000259518	6.89749	13.5044	59.5184	31.6779	10.2009	45.5981	-2.14794	0.00153731	0.0105172	LINC01583	15	82088594	82097694	+	2568	lincRNA	long intergenic non-protein coding RNA 1583 [Source:HGNC Symbol;Acc:HGNC:51425]	-
ENSG00000133134	167.51	175.557	970.691	552.725	171.534	761.708	-2.15037	9.68e-20	1.41e-17	BEX2	X	103309346	103311046	-	1176	protein_coding	brain expressed X-linked 2 [Source:HGNC Symbol;Acc:HGNC:30933]	-
ENSG00000070669	68.9749	87.7785	388.493	312.41	78.3767	350.451	-2.15651	6.07e-17	6.96e-15	ASNS	7	97852118	97872542	-	4455	protein_coding	asparagine synthetase (glutamine-hydrolyzing) [Source:HGNC Symbol;Acc:HGNC:753]	-
ENSG00000226744	4.92678	12.6604	57.3541	22.9392	8.79357	40.1466	-2.17503	0.00398079	0.0228652	AC005326.1	7	97870167	97870289	+	123	processed_pseudogene	pseudogene similar to asparagine synthetase ASNS	-
ENSG00000114251	48.2824	47.2653	196.952	244.685	47.7739	220.818	-2.2089	7.76e-13	4.66e-11	WNT5A	3	55465715	55490539	-	7397	protein_coding	Wnt family member 5A [Source:HGNC Symbol;Acc:HGNC:12784]	-
ENSG00000152463	13.795	10.1283	69.2577	41.509	11.9616	55.3834	-2.21767	0.00025342	0.00235507	OLAH	10	15032227	15073852	+	2364	protein_coding	oleoyl-ACP hydrolase [Source:HGNC Symbol;Acc:HGNC:25625]	-
ENSG00000100889	571.506	592.505	2921.81	2562.63	582.005	2742.22	-2.23588	1.38e-71	6.48e-68	PCK2	14	24094053	24110598	+	4189	protein_coding	phosphoenolpyruvate carboxykinase 2, mitochondrial [Source:HGNC Symbol;Acc:HGNC:8725]	-
ENSG00000185633	45.3263	32.9169	199.116	185.698	39.1216	192.407	-2.30485	4.3e-12	2.38e-10	NDUFA4L2	12	57234903	57240715	-	2806	protein_coding	NDUFA4, mitochondrial complex associated like 2 [Source:HGNC Symbol;Acc:HGNC:29836]	-
ENSG00000279699	6.89749	4.22012	30.3003	25.1239	5.5588	27.7121	-2.3289	0.0054498	0.0297037	AC004264.2	22	30275215	30276951	-	1737	TEC	TEC	-
ENSG00000265972	802.079	786.63	3805.93	4629.34	794.355	4217.64	-2.40871	8.73e-84	1.23e-79	TXNIP	1	145992435	145996600	-	3625	protein_coding	thioredoxin interacting protein [Source:HGNC Symbol;Acc:HGNC:16952]	-
ENSG00000236404	26.6046	22.7886	147.173	114.696	24.6966	130.934	-2.41003	2.23e-09	7.76e-08	VLDLR-AS1	9	2421597	2643359	-	5989	antisense	VLDLR antisense RNA 1 [Source:HGNC Symbol;Acc:HGNC:49621]	-
ENSG00000132837	16.751	10.9723	78.9971	71.0022	13.8617	74.9997	-2.44556	3.38e-06	5.65e-05	DMGDH	5	78997606	79236038	-	5254	protein_coding	dimethylglycine dehydrogenase [Source:HGNC Symbol;Acc:HGNC:24475]	-
ENSG00000213901	11.8243	6.75219	42.2039	58.9865	9.28823	50.5952	-2.45803	0.000144425	0.00146471	SLC23A3	2	219161465	219170095	-	3601	protein_coding	solute carrier family 23 member 3 [Source:HGNC Symbol;Acc:HGNC:20601]	-
ENSG00000174951	1.97071	9.28426	37.8753	26.2162	5.62749	32.0458	-2.48163	0.00336369	0.0198625	FUT1	19	48748011	48755390	-	4343	protein_coding	fucosyltransferase 1 (H blood group) [Source:HGNC Symbol;Acc:HGNC:4012]	-
ENSG00000162687	11.8243	6.75219	60.6005	45.8784	9.28823	53.2394	-2.53217	6.64e-05	0.000751887	KCNT2	1	196225779	196609225	-	7100	protein_coding	potassium sodium-activated channel subfamily T member 2 [Source:HGNC Symbol;Acc:HGNC:18866]	-
ENSG00000139269	9.85355	14.3484	67.0934	74.2792	12.101	70.6863	-2.53731	3.38e-06	5.65e-05	INHBE	12	57452323	57459280	+	3015	protein_coding	inhibin subunit beta E [Source:HGNC Symbol;Acc:HGNC:24029]	-
ENSG00000106823	40.3996	41.3572	245.649	238.131	40.8784	241.89	-2.5644	1.97e-17	2.46e-15	ECM2	9	92493554	92536655	-	4916	protein_coding	extracellular matrix protein 2 [Source:HGNC Symbol;Acc:HGNC:3154]	-
ENSG00000183230	11.8243	2.53207	37.8753	45.8784	7.17817	41.8768	-2.57323	0.000690768	0.00548686	CTNNA3	10	65912518	67696169	-	11136	protein_coding	catenin alpha 3 [Source:HGNC Symbol;Acc:HGNC:2511]	-
ENSG00000128965	178.349	192.437	1213.09	1059.57	185.393	1136.33	-2.61438	1.75e-56	3.26e-53	CHAC1	15	40952962	40956519	+	2058	protein_coding	ChaC glutathione specific gamma-glutamylcyclotransferase 1 [Source:HGNC Symbol;Acc:HGNC:28680]	-
ENSG00000271781	3.94142	5.90817	25.9717	34.9549	4.92479	30.4633	-2.61876	0.0016565	0.0111799	AC026740.1	5	675826	676616	+	791	antisense	novel transcript, antisense to TPPP	-
ENSG00000162892	25.6192	29.5408	206.691	152.928	27.58	179.809	-2.70152	1.38e-13	9.67e-12	IL24	1	206897443	206904139	+	1979	protein_coding	interleukin 24 [Source:HGNC Symbol;Acc:HGNC:11346]	-
ENSG00000215386	5.91213	3.37609	35.711	25.1239	4.64411	30.4174	-2.72578	0.00132968	0.0093462	MIR99AHG	21	15928296	16645065	+	11353	lincRNA	mir-99a-let-7c cluster host gene [Source:HGNC Symbol;Acc:HGNC:1274]	-
ENSG00000176046	130.067	162.897	1388.4	1019.15	146.482	1203.78	-3.03506	9.72e-56	1.37e-52	NUPR1	16	28532708	28539174	-	5674	protein_coding	nuclear protein 1, transcriptional regulator [Source:HGNC Symbol;Acc:HGNC:29990]	-
ENSG00000144476	11.8243	26.1647	167.734	149.651	18.9945	158.692	-3.04353	2.98e-13	1.93e-11	ACKR3	2	236567787	236582358	+	2258	protein_coding	atypical chemokine receptor 3 [Source:HGNC Symbol;Acc:HGNC:23692]	-
ENSG00000243137	4.92678	2.53207	43.2861	20.7545	3.72942	32.0203	-3.12036	0.000500402	0.00416962	PSG4	19	43192702	43207299	-	6274	protein_coding	pregnancy specific beta-1-glycoprotein 4 [Source:HGNC Symbol;Acc:HGNC:9521]	-
ENSG00000100867	5.91213	15.1924	161.241	63.3558	10.5523	112.298	-3.39081	3.63e-09	1.23e-07	DHRS2	14	23630115	23645639	+	7556	protein_coding	dehydrogenase/reductase 2 [Source:HGNC Symbol;Acc:HGNC:18349]	-
ENSG00000116183	36.4581	20.2566	297.592	304.763	28.3574	301.178	-3.4251	1.51e-26	4.27e-24	PAPPA2	1	176463171	176845605	+	10930	protein_coding	pappalysin 2 [Source:HGNC Symbol;Acc:HGNC:14615]	-
ENSG00000049192	66.0188	47.2653	837.586	546.171	56.6421	691.878	-3.6183	1.03e-44	9.07e-42	ADAMTS6	5	65148736	65481920	-	8567	protein_coding	ADAM metallopeptidase with thrombospondin type 1 motif 6 [Source:HGNC Symbol;Acc:HGNC:222]	-
ENSG00000175868	2.95607	3.37609	56.2719	31.6779	3.16608	43.9749	-3.79161	6.09e-06	9.54e-05	CALCB	11	14904997	15082342	+	3937	protein_coding	calcitonin related polypeptide beta [Source:HGNC Symbol;Acc:HGNC:1438]	-
