# Supplementary material for: Experimentally Validated Quantum-Secure Federated Learning over a Multi-user Quantum Network
Source: Research (Wash D C). 2026 Jun 10;9:1299. doi: 10.34133/research.1299 (PMC13250279; doi:10.34133/research.1299)
Supplement: Supplementary 1 — Fig. S1 Tables S1 to S4 [file research.1299.f1.zip › Table S2 HR related genes.xlsx]

## Sheet: Sheet1
HR related genes
	RAD50
	FANCD2
	CCNB1IP1
	TOP2A
	RAD54L
	SLX4
	MSH5
	UBE2B
	CENPX
	ANKLE1
	ANKRD31
	ATM
	BARD1
	BRCA1
	BRIP1
	BRME1
	C11orf80
	C14orf39
	C1orf146
	CENPS
	CNTD1
	DMC1
	EME1
	EME2
	ERCC4
	FANCM
	HDAC10
	HFM1
	HSF2BP
	KLHDC3
	MEIOB
	MLH1
	MLH3
	MND1
	MRE11
	MSH4
	MUS81
	NBN
	NUCKS1
	PRDM7
	PRDM9
	PSMC3IP
	RAD21
	RAD51
	RAD51AP1
	RAD51B
	RAD51C
	RAD51D
	RAD54B
	RBBP8
	REC8
	RMI1
	RNF212
	RNF212B
	SHOC1
	SPO11
	SYCE3
	SYCP1
	TEX11
	TEX19
	TOP2B
	TOPBP1
	TRIP13
	UBR2
