# Supplementary material for: Experimentally Validated Quantum-Secure Federated Learning over a Multi-user Quantum Network
Source: Research (Wash D C). 2026 Jun 10;9:1299. doi: 10.34133/research.1299 (PMC13250279; doi:10.34133/research.1299)
Supplement: Supplementary 1 — Fig. S1 Tables S1 to S4 [file research.1299.f1.zip › Table S3 m6A-modificated genes in A549 cells.xlsx]

## Sheet: Sheet1
Peak informations											Peak annotation
Chromosome	Peak_start	Peak_end	Trans_id	Gene_name	Strand	P_value	fold_enrchment	blockCount	blockSizes	blockStarts	RNA_length	Peak_region
chr20	36640028	36640299	ENST00000373448.2	TTI1	-	7.94328e-07	3.52	1	271,	0	3958	cds
chr1	41326728	41327778	ENST00000372638.2	CITED4	-	3.98107e-49	20	1	1050,	0	1290	cds, utr3
chr19	42703510	42703925	ENST00000596251.1	DEDD2	-	1.99526e-30	5.91	1	415,	0	1183	utr3, cds
chr4	2701930	2717799	ENST00000505311.1	FAM193A	+	4.0738e-10	5.04	2	341,50,	0,15819	4110	cds
chr1	38273770	38274710	ENST00000468084.1	C1orf122	+	1.58489e-16	3.83	3	208,202,61,	0,432,879	1234	cds, utr5
chr2	85838618	85838678	ENST00000409734.3	C2orf68	-	0.00158489	3.96	1	60,	0	1722	cds, utr3
chr1	53358840	53358991	ENST00000371528.1	ZYG11A	+	0.000457088	6.06	1	151,	0	4469	utr3
chr7	44841025	44841230	ENST00000355968.6	PPIA	+	1e-182	2.5	1	205,	0	818	utr3
chr4	139980049	139980170	ENST00000394235.2	ELF2	-	0.00218776	4.34	1	121,	0	4012	utr3, cds
chr4	40425450	40425780	ENST00000319592.4	RBM47	-	7.94328e-20	4.81	1	330,	0	4934	utr3
chr15	78839002	78841210	ENST00000560737.1	PSMA4	+	7.94328e-11	1.61	2	38,79,	0,2129	815	cds
chr22	35782701	35782852	ENST00000216117.8	HMOX1	+	1.34896e-06	1.61	1	151,	0	1822	cds
chr16	1270280	1270876	ENST00000569107.1	CACNA1H	+	1.38038e-10	30.6	1	596,	0	3391	cds
chr19	45913904	45914024	ENST00000309424.3	CD3EAP	+	1.69824e-06	3.85	1	120,	0	3286	utr3
chr14	73566412	73577685	ENST00000261973.7	RBM25	+	1.99526e-83	4.61	7	46,287,223,90,74,151,147,	0,3487,6154,6491,8121,9637,11126	4426	cds
chr11	3381560	3381650	ENST00000005082.9	ZNF195	-	0.00147911	11.6	1	90,	0	2021	cds
chr14	23532202	23533360	ENST00000457657.1	ACIN1	-	2.5704e-10	2.21	3	81,142,47,	0,442,1111	4815	cds
chr17	20135098	20140343	ENST00000582226.1	SPECC1	+	7.07946e-05	2.15	2	46,131,	0,5114	732	utr3, cds
chr1	36203653	36204161	ENST00000373220.3	CLSPN	-	4.36516e-05	2.97	2	45,106,	0,402	3977	cds
chr2	235951844	235961368	ENST00000392011.2	SH3BP4	+	1.12202e-06	5.31	2	47,163,	0,9361	5194	cds
chr12	133304723	133306627	ENST00000542657.1	ANKLE2	-	3.98107e-14	4.79	2	26,363,	0,1541	2446	cds
chr1	230410292	230415210	ENST00000366672.4	GALNT2	+	1.65959e-07	1.81	2	18,162,	0,4756	4454	utr3, cds
chr22	30824819	30824938	ENST00000407550.3	MTFP1	+	1.62181e-05	1.73	1	119,	0	912	utr3
chr20	36572582	36572911	ENST00000373458.3	VSTM2L	+	0.000363078	13.2	1	329,	0	1908	utr3, cds
chr18	19203869	19209260	ENST00000300413.5	SNRPD1	+	2.51189e-42	2.27	2	31,238,	0,5153	1841	utr3, cds
chr3	9780700	9781030	ENST00000457855.1	BRPF1	+	6.76083e-06	6.81	1	330,	0	4308	cds
chr9	35660805	35661225	ENST00000378387.3	ARHGEF39	-	6.30957e-58	6	1	420,	0	3769	utr3
chr1	66838200	66838440	ENST00000329654.4	PDE4B	+	7.76247e-08	10.7	1	240,	0	3998	utr3, cds
chr16	19195076	19195435	ENST00000355377.2	SYT17	+	3.16228e-13	3.65	1	359,	0	3077	cds
chr2	128699028	128699268	ENST00000357702.5	SAP130	-	1.28825e-10	3.61	1	240,	0	4173	utr3
chr14	70235516	70235606	ENST00000394366.2	SRSF5	+	2.63027e-05	1.43	1	90,	0	1638	cds
chr14	69520518	69521320	ENST00000556847.1	DCAF5	-	1.58489e-17	5.64	1	802,	0	2791	utr3, cds
chr12	132413939	132416211	ENST00000542167.2	PUS1	+	2.51189e-12	4.85	2	118,152,	0,2120	2151	utr5
chr3	52002525	52002645	ENST00000483233.1	ABHD14B	-	0.000281838	1.9	1	120,	0	2056	utr3
chr11	62648373	62648701	ENST00000338663.7	SLC3A2	+	7.94328e-30	8.92	1	328,	0	1904	utr5, cds
chr7	134870599	134870959	ENST00000354475.4	WDR91	-	1.44544e-09	10.1	1	360,	0	4588	utr3, cds
chr1	23415459	23415520	ENST00000374623.3	LUZP1	-	0.00102329	4.13	1	61,	0	8331	cds
chr4	1379721	1379782	ENST00000511216.1	UVSSA	+	0.00239883	6.61	1	61,	0	2927	utr3, cds
chr20	32664564	32668077	ENST00000246194.3	RALY	+	1.99526e-26	2.07	4	57,218,49,362,	0,269,1746,3151	1789	cds, utr3
chr17	80684929	80685019	ENST00000573158.1	FN3KRP	+	0.000331131	2.48	1	90,	0	627	cds
chr20	47872428	47874198	ENST00000396105.1	ZNFX1	-	1.12202e-09	5.97	2	56,245,	0,1525	7371	cds
chr8	38187107	38187168	ENST00000317025.8	WHSC1L1	-	0.00301995	2.48	1	61,	0	10776	cds
chr2	10270798	10271067	ENST00000360566.2	RRM2	+	3.01995e-10	6.71	1	269,	0	3673	utr3
chr1	9794067	9794158	ENST00000435891.1	CLSTN1	-	2.39883e-05	2.03	1	91,	0	3829	cds
chr2	202149669	202151314	ENST00000392263.2	CASP8	+	3.23594e-10	5.7	2	371,133,	0,1512	1627	cds
chr2	63220734	63220793	ENST00000422032.1	EHBP1	+	0.00234423	2	1	59,	0	669	cds
chr8	124265637	124265817	ENST00000297857.2	ZHX1	-	0.000177828	3.49	1	180,	0	5014	cds
chr20	49626190	49626280	ENST00000439216.1	KCNG1	-	6.76083e-05	9.5	1	90,	0	1096	cds
chr17	40852413	40852683	ENST00000435174.1	EZH1	-	6.45654e-08	3.77	1	270,	0	4404	utr3
chr9	123215773	123216013	ENST00000359309.3	CDK5RAP2	-	8.51138e-06	4.96	1	240,	0	6107	cds
chr17	4688579	4688758	ENST00000441199.2	VMO1	-	9.12011e-09	24	1	179,	0	741	utr3
chr4	41646614	41648584	ENST00000503057.1	LIMCH1	+	2.04174e-09	2.28	3	29,158,83,	0,1525,1887	5467	cds
chr4	17803563	17803714	ENST00000382247.1	DCAF16	-	0.000549541	13.2	1	151,	0	4548	utr3
chr7	43915511	43915931	ENST00000402306.3	URGCP	-	3.31131e-07	2.89	1	420,	0	3563	utr3
chr19	39616480	39660270	ENST00000599470.1	PAK4	+	9.12011e-08	3.07	2	79,99,	0,43691	1715	cds, utr5
chr11	27679850	27680001	ENST00000314915.6	BDNF	-	0.000104713	9.09	1	151,	0	4340	cds
chr8	62555472	62566138	ENST00000356457.5	ASPH	-	3.46737e-06	1.35	7	7,48,57,33,129,75,12,	0,472,1031,1686,3836,8136,10654	2904	cds
chr5	149932799	149933489	ENST00000261797.6	NDST1	+	1.99526e-44	13.2	1	690,	0	8030	utr3, cds
chr6	150240381	150240819	ENST00000479265.1	RAET1G	-	4.0738e-05	2.6	2	79,131,	0,307	1078	cds
chr17	46138699	46138849	ENST00000585291.1	NFE2L1	+	4.67735e-09	1.77	1	150,	0	4390	utr3
chr3	49158684	49160702	ENST00000305544.4	LAMB2	-	3.16228e-23	4.03	7	111,160,177,142,208,349,138,	0,181,432,692,911,1452,1880	5643	cds
chr19	39797267	39797358	ENST00000248668.4	LRFN1	-	0.000398107	2.89	1	91,	0	3381	utr3
chr17	702998	703178	ENST00000336868.3	NXN	-	6.45654e-06	19.8	1	180,	0	3036	utr3
chr7	1855429	1855609	ENST00000406869.1	MAD1L1	-	4.2658e-05	2.58	1	180,	0	2991	utr3
chr9	130941122	130943088	ENST00000277465.4	CIZ1	-	1.25893e-27	3.58	4	61,427,109,89,	0,145,1571,1877	2742	cds
chr17	1631562	1631887	ENST00000575206.1	WDR81	+	5.01187e-08	12.4	1	325,	0	590	cds
chr17	74714534	74714832	ENST00000397625.4	JMJD6	-	3.98107e-18	3.65	1	298,	0	1603	cds, utr3
chr1	154130034	154155684	ENST00000341485.5	TPM3	-	7.94328e-58	3.08	8	163,70,63,76,71,83,121,221,	0,12841,13090,14470,15349,15525,18569,25429	2063	utr3, utr5, cds
chr17	8043789	8044150	ENST00000317276.4	PER1	-	2.51189e-11	4.54	1	361,	0	4707	utr3
chr19	11244371	11244492	ENST00000252444.5	LDLR	+	2.13796e-05	3.08	1	121,	0	5337	utr3
chr7	149545325	149545476	ENST00000223210.4	ZNF862	+	0.000323594	8.26	1	151,	0	6950	cds
chr14	74966939	74967000	ENST00000261978.4	LTBP2	-	0.00263027	3.3	1	61,	0	8567	utr3
chr2	27255904	27257013	ENST00000404032.3	TMEM214	+	7.24436e-08	3.72	2	130,79,	0,1030	2830	cds
chr1	16266834	16266955	ENST00000375759.3	SPEN	+	7.94328e-11	4.17	1	121,	0	12232	utr3
chr12	124809925	124810818	ENST00000418829.1	NCOR2	-	1.58489e-13	2.59	2	204,93,	0,800	563	utr3, cds
chrX	24231046	24231197	ENST00000539115.1	ZFX	+	0.000954993	12.4	1	151,	0	6801	utr3
chr4	1717678	1718006	ENST00000303277.2	TMEM129	-	1.58489e-16	4.21	1	328,	0	2678	utr3
chr18	71920531	71920741	ENST00000494131.2	CYB5A	-	1e-16	2.51	1	210,	0	776	utr3
chr19	47725090	47729914	ENST00000439096.2	BBC3	-	0.000316228	4.13	2	85,94,	0,4730	1838	cds
chr16	29821974	29822479	ENST00000566906.2	MAZ	+	7.94328e-73	3.04	1	505,	0	1455	utr3
chr3	134089935	134090173	ENST00000515172.1	AMOTL2	-	2.69153e-06	4.54	1	238,	0	713	cds
chr9	35682956	35689919	ENST00000360958.2	TPM2	-	1e-286	3.42	9	282,70,63,76,71,118,134,126,219,	0,1286,1528,1772,2309,2474,2687,6186,6744	1189	utr3, utr5, cds
chr16	29999300	29999390	ENST00000308893.4	TAOK2	+	0.000524807	1.89	1	90,	0	5169	utr3
chr8	101733667	101734178	ENST00000518196.1	PABPC1	-	1e-136	2.24	2	13,217,	0,294	631	cds, utr5
chr7	111982912	111983062	ENST00000361822.3	ZNF277	+	7.24436e-06	2.74	1	150,	0	1849	utr3
chr22	36919980	36920714	ENST00000432675.1	EIF3D	-	0.000707946	1.63	2	47,72,	0,662	678	cds
chr15	41106588	41106767	ENST00000355341.4	ZFYVE19	+	1.25893e-19	9.42	1	179,	0	2260	utr3
chr2	206659750	206660109	ENST00000360409.3	NRP2	+	1.31826e-09	2.88	1	359,	0	6662	utr3, cds
chr12	112843032	112843151	ENST00000202773.9	RPL6	-	3.98107e-13	1.5	1	119,	0	947	cds
chr7	100304759	100305118	ENST00000303151.4	POP7	+	2.51189e-14	2.01	1	359,	0	927	cds, utr3
chr22	37904682	37906361	ENST00000403299.1	CARD10	-	0.000346737	4.34	2	7,143,	0,1536	4113	cds
chr2	65248316	65248555	ENST00000234256.3	SLC1A4	+	1.31826e-09	4.77	1	239,	0	4561	utr3
chr19	16687256	16687466	ENST00000263390.3	MED26	-	1.99526e-05	18.2	1	210,	0	3174	cds
chr19	13060219	13064405	ENST00000592268.1	RAD23A	+	1.25893e-19	2.12	2	3,656,	0,3530	1526	utr3, cds
chr17	72205975	72206035	ENST00000533498.1	RPL38	+	1.25893e-26	1.29	1	60,	0	532	utr3
chr19	2233572	2235968	ENST00000589097.1	PLEKHJ1	-	2.51189e-15	3.97	5	332,64,91,67,47,	0,424,576,2188,2349	2250	cds, utr3
chr2	201994734	201997795	ENST00000417748.1	CFLAR	+	0.000123027	1.94	2	135,44,	0,3017	684	cds
chr11	34167714	34167922	ENST00000527971.1	NAT10	+	4.36516e-08	2.59	1	208,	0	1600	utr3, cds
chr2	73479981	73480132	ENST00000258091.5	CCT7	+	1.25893e-41	1.81	1	151,	0	1916	utr3, cds
chr17	35306293	35346602	ENST00000225402.5	AATF	+	7.94328e-36	3.22	7	223,192,411,138,115,202,57,	0,1220,3892,4776,37622,39524,40252	2141	utr5, cds
chr5	140894588	140894739	ENST00000398557.4	DIAPH1	-	1.14815e-05	2	1	151,	0	5789	utr3
chr11	4159527	4159676	ENST00000534285.1	RRM1	+	2.5704e-07	1.7	1	149,	0	2075	utr3, cds
chr21	33887221	33887580	ENST00000300255.2	EVA1C	+	1e-22	5.56	1	359,	0	1998	utr3, cds
chr14	21679124	21680032	ENST00000554455.1	HNRNPC	-	6.30957e-45	2.24	3	341,161,64,	0,440,844	1784	utr3, cds
chr17	8044448	8045123	ENST00000317276.4	PER1	-	2.45471e-06	2.75	2	210,1,	0,674	4707	cds
chr17	27232776	27232866	ENST00000332830.4	PHF12	-	0.000676083	2.02	1	90,	0	4759	utr3
chr22	31721794	31721884	ENST00000351933.4	PATZ1	-	1.09648e-05	3.88	1	90,	0	3638	utr3
chr8	21982826	21984716	ENST00000381418.4	HR	-	7.94328e-18	7.43	3	191,151,167,	0,268,1723	6336	cds
chr3	129239138	129239198	ENST00000504021.1	IFT122	+	2.69153e-05	2.62	1	60,	0	3541	utr3
chr19	5705884	5707101	ENST00000540670.2	LONP1	-	1.1749e-08	3.09	2	119,31,	0,1186	3002	cds
chr2	242092934	242098658	ENST00000438799.1	PPP1R7	+	3.89045e-10	2.53	4	85,56,66,31,	0,4287,4964,5693	976	cds
chr9	131395850	131395941	ENST00000372739.3	SPTAN1	+	1.58489e-12	1.68	1	91,	0	7872	utr3
chr11	66616413	66616594	ENST00000393958.2	PC	-	6.0256e-08	2.08	1	181,	0	4005	cds
chr16	904467	904646	ENST00000262301.11	LMF1	-	4.7863e-08	4.66	1	179,	0	2621	utr3, cds
chr17	7217273	7218354	ENST00000570780.1	GPS2	-	2.51189e-33	2.76	5	34,80,113,110,77,	0,125,336,533,1004	1238	cds
chr2	86386681	86386771	ENST00000410111.3	IMMT	-	0.00245471	1.77	1	90,	0	3001	cds
chr12	104680897	104681077	ENST00000526691.1	TXNRD1	+	1.31826e-09	2.14	1	180,	0	3974	utr5
JH159150.3	1782843	1782933	ENST00000594381.1	FLNA	-	0.0011749	3.42	1	90,	0	3223	cds
chr1	44069352	44069831	ENST00000429895.1	PTPRF	+	1e-20	3.85	1	479,	0	6312	cds
chr2	204294236	204294655	ENST00000261017.5	ABI2	+	2.18776e-09	31.4	1	419,	0	6484	utr3
chr12	125435275	125437018	ENST00000544745.1	DHX37	-	3.46737e-06	2.72	2	75,75,	0,1668	4112	cds
chr1	28562712	28573268	ENST00000468425.2	ATPIF1	+	5.01187e-32	2	3	69,92,169,	0,159,10387	539	cds, utr3
chr3	52109659	52109988	ENST00000394970.2	POC1A	-	5.01187e-33	8.9	1	329,	0	1999	utr3, cds
chr9	138376893	138377043	ENST00000605660.1	PPP1R26	+	2.34423e-05	10.3	1	150,	0	4502	cds
chr19	47724708	47725038	ENST00000300880.7	BBC3	-	5.01187e-11	7.6	1	330,	0	1347	utr3, cds
chr1	209788697	209791315	ENST00000391911.1	LAMB3	-	1e-24	3.86	4	55,154,177,64,	0,1118,2057,2554	4305	cds
chr2	97260669	97260879	ENST00000599854.1	KANSL3	-	1.20226e-05	3.8	1	210,	0	5253	utr3
chr7	588834	588954	ENST00000406797.1	PRKAR1B	-	3.31131e-06	2.39	1	120,	0	2553	utr3
chr12	3149562	3149831	ENST00000358409.2	TEAD4	+	1e-50	8.39	1	269,	0	1637	utr3, cds
chr19	35516955	35517373	ENST00000504615.2	GRAMD1A	+	1e-59	2.57	1	418,	0	2534	utr3, cds
chr17	44845837	44845958	ENST00000225512.5	WNT3	-	0.00147911	7.02	1	121,	0	3355	cds
chr13	110853852	110859033	ENST00000375820.4	COL4A1	-	3.38844e-05	6.2	5	17,42,54,45,22,	0,2060,3847,3988,5159	6524	cds
chr7	66420538	66420719	ENST00000341567.4	TMEM248	+	1.62181e-08	2.15	1	181,	0	4229	utr3
chr1	151023806	151023956	ENST00000357235.5	CDC42SE1	-	2.29087e-05	2.42	1	150,	0	3045	utr3
chr4	166263565	166263894	ENST00000261507.6	MSMO1	+	2.69153e-08	27.3	1	329,	0	2269	utr3
chr16	75263060	75263211	ENST00000393422.2	BCAR1	-	0.000354813	1.76	1	151,	0	3208	utr3
chr14	21965972	21966033	ENST00000405508.1	TOX4	+	0.000549541	13.2	1	61,	0	4697	utr3
chr8	19252180	19252359	ENST00000518040.1	SH2D4A	+	6.45654e-06	2.57	1	179,	0	1697	utr3
chr2	27875918	27876038	ENST00000406540.1	SUPT7L	-	0.000131826	2.96	1	120,	0	2869	utr3
chr1	168220372	168220463	ENST00000271375.4	SFT2D2	+	0.00017378	4.79	1	91,	0	11040	utr3
chr8	125559340	125562219	ENST00000517367.1	NDUFB9	+	1.99526e-59	2.29	2	14,218,	0,2661	636	cds, utr3
chr12	6858046	6859031	ENST00000203630.5	MLF2	-	7.76247e-05	1.36	2	102,18,	0,967	1958	cds
chr20	35128060	35129002	ENST00000340491.4	DLGAP4	+	1.99526e-11	3.03	2	19,401,	0,541	2392	cds
chr17	8383767	8415836	ENST00000379980.4	MYH10	-	5.01187e-16	4.91	16	76,89,129,162,213,213,249,153,105,207,145,213,172,124,138,68,	0,872,3688,6983,9890,11847,12326,13283,14687,18820,20376,24244,25868,28104,29362,32001	7667	cds
chr10	71129230	71129380	ENST00000436817.1	HK1	+	1.02329e-07	2.82	1	150,	0	1042	cds
chr8	17611597	17611657	ENST00000262102.6	MTUS1	-	0.000707946	2.48	1	60,	0	6160	cds
chr20	36031868	36033247	ENST00000358208.4	SRC	+	1e-139	4.08	1	1379,	0	3748	utr3
chr19	14625581	14625671	ENST00000254322.2	DNAJB1	-	5.88844e-08	1.97	1	90,	0	2264	utr3
chr2	28615784	28615994	ENST00000264716.4	FOSL2	+	6.91831e-10	33	1	210,	0	6708	utr5
chr13	20208025	20224210	ENST00000414242.2	MPHOSPH8	+	1.25893e-35	5.96	5	76,156,849,100,68,	0,8229,12557,14536,16117	2705	cds
chr2	69472842	69472902	ENST00000303714.4	ANTXR1	+	0.000316228	14	1	60,	0	5859	utr3
chr17	79170535	79170819	ENST00000269392.4	AZI1	-	0.000141254	5.58	2	91,90,	0,194	3673	cds
chr11	64533220	64535089	ENST00000413725.1	SF1	-	2.51189e-65	7.17	4	407,180,60,51,	0,1151,1443,1818	843	cds, utr3
chr2	242089901	242098652	ENST00000272983.8	PPP1R7	+	1.38038e-09	4.96	4	61,56,66,25,	0,7320,7997,8726	1954	utr5, cds
chr17	27902469	27902687	ENST00000578266.1	GIT1	-	0.00229087	1.87	2	19,40,	0,178	555	cds
chr14	24908973	24909121	ENST00000399390.1	SDR39U1	-	1.28825e-09	4.96	1	148,	0	912	utr3
chrM	10058	10404	ENST00000361227.2	MT-ND3	+	0	7.85	1	346,	0	346	cds
chr19	50119153	50128123	ENST00000418929.2	PRR12	+	6.30957e-23	4.42	4	323,126,98,23,	0,4455,5628,8947	6955	cds
chrX	118968697	118975737	ENST00000276201.2	UPF3B	-	3.16228e-19	4.61	6	293,295,161,39,183,40,	0,3022,3632,5911,6341,7000	2378	utr3, cds
chr6	43474144	43474294	ENST00000438588.2	TJAP1	+	2.29087e-05	2.66	1	150,	0	2716	utr3
chr9	131483148	131483297	ENST00000372667.5	ZDHHC12	-	2.51189e-11	2.36	1	149,	0	1187	utr3
chr3	46945044	46945285	ENST00000418619.1	PTH1R	+	1e-15	15.5	1	241,	0	2070	utr3, cds
chr20	30309875	30310293	ENST00000434194.1	BCL2L1	-	1e-24	5.52	2	276,47,	0,371	381	cds, utr5
chr1	225685394	225685455	ENST00000366844.3	ENAH	-	0.000151356	2.44	1	61,	0	13168	utr3
chr15	40866093	40866629	ENST00000315616.7	RPUSD2	+	3.16228e-13	5.71	1	536,	0	1875	utr3, cds
chr10	72058787	72058848	ENST00000373224.1	LRRC20	-	0.00338844	1.98	1	61,	0	3095	utr3
chr12	132335700	132336328	ENST00000535291.1	MMP17	+	6.30957e-31	15	1	628,	0	2301	utr3, cds
chr18	77663284	77663672	ENST00000409073.1	PQLC1	-	3.16228e-22	17.7	1	388,	0	2414	utr3
chr17	16253308	16256723	ENST00000299736.4	CENPV	-	1.99526e-21	11.8	2	35,383,	0,3032	1165	cds
chr11	62648517	62648695	ENST00000538084.1	SLC3A2	+	1.25893e-22	1.61	1	178,	0	741	cds
chr16	58030277	58030398	ENST00000299237.2	ZNF319	-	0.000190546	8.67	1	121,	0	4221	utr3
chr6	125283780	125284380	ENST00000521654.2	RNF217	+	1.1749e-08	20.7	1	600,	0	11325	cds
chr7	100730884	100731033	ENST00000412507.1	TRIM56	+	9.77237e-05	4.13	1	149,	0	1129	cds
chr9	38595525	38595826	ENST00000399703.5	ANKRD18A	-	9.33254e-08	3.19	1	301,	0	4041	cds
chr1	1596919	1596980	ENST00000234800.6	SLC35E2B	-	0.0011749	3.58	1	61,	0	5926	utr3
chr3	196663683	196664470	ENST00000447325.1	NCBP2	-	7.94328e-14	2.87	2	270,90,	0,697	2216	cds, utr3
chr19	48950028	48953707	ENST00000253237.5	GRWD1	+	1.99526e-19	3.7	2	72,138,	0,3541	5571	cds
chr1	27874205	27874266	ENST00000374011.2	AHDC1	-	0.00169824	3.58	1	61,	0	6438	cds
chr15	64791670	64915049	ENST00000326648.3	ZNF609	+	1e-22	10.7	2	695,24,	0,123355	8743	cds
chr19	57910220	57910280	ENST00000336128.7	ZNF548	+	0.00281838	10.7	1	60,	0	2115	cds
chr6	136709579	136732765	ENST00000454590.1	MAP7	-	3.89045e-09	2.64	3	69,164,8,	0,912,23178	3119	cds
chr19	36525886	36526037	ENST00000292894.1	THAP8	-	6.16595e-05	3.24	1	151,	0	1825	utr3
chr1	151239697	151239935	ENST00000368881.4	PSMD4	+	1e-121	3.51	1	238,	0	1333	cds, utr3
chr9	35555380	35555561	ENST00000455600.1	RUSC2	+	4.89779e-06	3.25	1	181,	0	5636	cds
chr20	4162562	4167391	ENST00000457205.1	SMOX	+	1e-147	7.53	4	61,760,161,2,	0,173,1578,4827	1669	cds
chr12	121177690	121177781	ENST00000242592.4	ACADS	+	0.00269153	1.84	1	91,	0	1950	utr3
chr5	96089778	96093184	ENST00000510500.1	CAST	+	4.2658e-10	1.78	3	87,84,37,	0,583,3369	1835	cds
chr3	49569910	49570061	ENST00000545947.1	DAG1	+	0.00040738	2	1	151,	0	5826	cds
chr19	38899575	38899724	ENST00000343358.7	FAM98C	+	3.31131e-07	2.5	1	149,	0	1006	utr3
chr17	79219187	79227040	ENST00000374759.3	SLC38A10	-	1e-192	18.8	5	1286,177,120,489,168,	0,1497,6105,6807,7685	4300	utr3, cds
chr17	73664630	73686775	ENST00000583536.1	SAP30BP	+	0.000380189	1.89	3	75,48,25,	0,3265,22120	1000	cds
chr11	65348561	65348825	ENST00000533237.1	EHBP1L1	+	0.000707946	2.63	2	36,144,	0,120	2267	cds
chr21	33974268	33975544	ENST00000440966.1	C21orf59	-	3.38844e-05	1.77	2	15,74,	0,1202	1082	cds
chr12	57648515	57648784	ENST00000429355.2	R3HDM2	-	1.99526e-14	6.61	1	269,	0	2266	utr3, cds
chr16	3536358	3536952	ENST00000360862.5	NAA60	+	1.99526e-30	4.46	1	594,	0	2522	utr3
chr22	30188422	30189425	ENST00000397771.2	ASCC2	-	0.000125893	2.18	2	102,77,	0,926	2823	cds
chr3	93772305	93772515	ENST00000535334.1	ARL13B	+	6.91831e-08	26.4	1	210,	0	3906	utr3
chr8	133854985	133855046	ENST00000395390.2	PHF20L1	+	0.000251189	2.3	1	61,	0	5900	cds
chr5	38935083	38935234	ENST00000274276.3	OSMR	+	3.46737e-05	17.3	1	151,	0	5539	utr3
chr3	10301961	10302351	ENST00000448281.2	TATDN2	+	7.94328e-12	6.08	1	390,	0	4484	cds
chr16	75665660	75668098	ENST00000302445.3	KARS	-	0.000120226	1.56	2	93,28,	0,2410	2005	cds
chr17	43189008	43189932	ENST00000322765.5	PLCD3	-	1e-135	51.1	1	924,	0	3456	utr3
chr7	131195798	131195858	ENST00000378555.3	PODXL	-	0.00354813	2.64	1	60,	0	2105	cds
chr17	5264766	5264857	ENST00000408982.2	RABEP1	+	0.000588844	2.93	1	91,	0	5288	cds
chr10	73994035	73994215	ENST00000299381.4	ANAPC16	+	0.000537032	7.85	1	180,	0	3195	utr3
chr19	40368680	40368771	ENST00000221347.6	FCGBP	-	0.00162181	11.6	1	91,	0	16390	cds
chr15	79178525	79183855	ENST00000379535.4	MORF4L1	+	3.98107e-11	1.65	4	44,81,26,30,	0,1085,4805,5300	2274	cds
chr11	67258424	67258574	ENST00000279146.3	AIP	+	2.51189e-12	2.5	1	150,	0	1221	utr3, cds
chr12	69235851	69236122	ENST00000258149.5	MDM2	+	7.76247e-08	10.7	1	271,	0	7198	utr3
chr16	2809033	2809650	ENST00000571378.1	SRRM2	+	1.41254e-05	1.6	4	15,33,51,81,	0,107,319,536	2870	cds
chr12	53294395	53295722	ENST00000552150.1	KRT8	-	1.99526e-64	1.32	3	72,61,75,	0,547,1252	1687	cds
chr16	88781529	88781784	ENST00000567316.1	CTU2	+	1.1749e-09	4.08	1	255,	0	452	cds, utr3
chr8	22477235	22477296	ENST00000389279.3	CCAR2	+	0.00204174	1.51	1	61,	0	3980	utr3
chr6	56323765	56324036	ENST00000361203.3	DST	-	1.25893e-16	4.51	1	271,	0	22431	utr3, cds
chr1	1246976	1247096	ENST00000435064.1	CPSF3L	-	5.01187e-06	2.18	1	120,	0	2148	utr3
chr17	28575937	28575997	ENST00000394819.3	BLMH	-	0.00151356	1.75	1	60,	0	1473	utr3
chr1	249144264	249144504	ENST00000451251.1	ZNF692	-	2.0893e-09	3.98	1	240,	0	2065	utr3, cds
chr14	23777322	23777380	ENST00000556599.1	BCL2L2	+	0.000398107	2.8	1	58,	0	548	cds
chr12	53701243	53701391	ENST00000550286.1	AAAS	-	1.58489e-13	2.57	1	148,	0	1652	utr3, cds
chr9	124544760	124545150	ENST00000408936.3	DAB2IP	+	6.0256e-05	16.5	1	390,	0	6784	utr3, cds
chr19	45916693	45916873	ENST00000592444.1	ERCC1	-	9.33254e-06	2.23	1	180,	0	449	cds, utr3
chr16	16184443	16205273	ENST00000399408.2	ABCC1	+	2.51189e-15	4.16	5	2,30,91,136,42,	0,8286,12040,16151,20788	6594	cds
chr7	140373707	140374005	ENST00000483369.1	ADCK2	+	5.01187e-08	4.27	1	298,	0	1487	cds
chr5	150480669	150480908	ENST00000356496.5	ANXA6	-	3.16228e-21	3.9	1	239,	0	2441	utr3
chr12	123469134	123469224	ENST00000320201.4	PITPNM2	-	0.000371535	3.51	1	90,	0	6736	utr3
chr19	15508435	15512013	ENST00000397410.5	AKAP8L	-	2.51189e-27	5.99	7	1,142,109,64,71,97,53,	0,89,1677,2670,3169,3322,3525	2146	cds
chr17	7483267	7483622	ENST00000380498.6	CD68	+	5.01187e-19	4.41	1	355,	0	1771	cds
chr2	74596265	74598721	ENST00000409868.1	DCTN1	-	1e-20	3.05	8	76,192,105,160,79,205,198,58,	0,161,826,1047,1327,1482,1840,2398	4202	cds
chr19	17417275	17417591	ENST00000602206.1	MRPL34	+	1.25893e-25	3.34	1	316,	0	603	utr3
chr15	96880829	96881219	ENST00000421109.2	NR2F2	+	3.98107e-26	3.53	1	390,	0	2214	utr3, cds
chr6	33739725	33740502	ENST00000293760.5	LEMD2	-	5.01187e-10	3.13	1	777,	0	2958	utr3, cds
chr10	126631710	126655237	ENST00000359653.4	ZRANB1	+	1.31826e-07	14	2	166,75,	0,23452	5695	cds
chr1	1565775	1565985	ENST00000520777.1	MIB2	+	4.67735e-06	3.72	1	210,	0	3321	utr3, cds
chr8	97345758	97346177	ENST00000455950.2	PTDSS1	+	7.94328e-31	3.37	1	419,	0	2360	utr3, cds
chr5	17217817	17276228	ENST00000322611.3	BASP1	+	0	19.3	2	102,912,	0,57499	1878	cds, utr3, utr5
chr17	40341105	40341284	ENST00000414034.3	GHDC	-	4.67735e-10	3.51	1	179,	0	2496	utr3
chr19	46053706	46053887	ENST00000263275.4	OPA3	-	5.12861e-06	2.78	1	181,	0	7828	utr3
chr16	4500448	4505588	ENST00000262375.6	DNAJA3	+	4.16869e-06	1.97	3	50,117,42,	0,4363,5098	2763	cds, utr3
chr11	32955106	32955257	ENST00000527788.1	QSER1	+	0.000588844	3.72	1	151,	0	5052	cds
chr7	29606760	29606881	ENST00000319694.2	PRR15	+	0.000794328	2.85	1	121,	0	1678	utr3
chr17	4796856	4797506	ENST00000347992.7	MINK1	+	2.95121e-06	2.51	3	36,106,38,	0,426,612	4863	cds
chr2	26150100	26150161	ENST00000264712.3	KIF3C	-	0.00114815	2.03	1	61,	0	5338	utr3
chr19	42880411	42881100	ENST00000251268.6	MEGF8	+	1.58489e-33	15.6	1	689,	0	9549	utr3, cds
chr17	5009347	5009437	ENST00000250076.3	ZNF232	-	0.0011749	3.42	1	90,	0	2179	cds
chr14	51371938	51372208	ENST00000216392.7	PYGL	-	4.57088e-06	1.97	1	270,	0	3048	utr3, cds
chr7	5567080	5567441	ENST00000331789.5	ACTB	-	0	1.78	1	361,	0	1917	cds, utr3
chr3	37138135	37144459	ENST00000421307.1	LRRFIP2	-	0.00218776	2.95	2	16,45,	0,6279	3814	cds
chr4	103718215	103718515	ENST00000343106.5	UBE2D3	-	1.99526e-14	2.8	1	300,	0	2389	utr3
chr2	74592231	74592743	ENST00000409567.3	DCTN1	-	3.98107e-13	2.06	2	137,102,	0,410	4024	cds
chr5	71489841	71489961	ENST00000504492.1	MAP1B	+	4.46684e-05	1.77	1	120,	0	2079	cds
chr16	2087852	2088422	ENST00000566198.1	SLC9A3R2	+	1e-158	6.21	1	570,	0	1199	cds, utr3
chr9	138710413	138710867	ENST00000389532.4	CAMSAP1	-	0.0025704	2.85	2	49,12,	0,442	7696	cds
chr17	19646714	19651254	ENST00000570414.1	ALDH3A1	-	1e-10	1.52	3	62,167,6,	0,1566,4534	587	cds, utr5
chr17	40725006	40725581	ENST00000587209.1	PSMC3IP	-	2.39883e-05	2.11	4	36,60,54,86,	0,118,322,489	1381	cds
chr6	28269073	28269134	ENST00000259883.3	PGBD1	+	0.000190546	3.15	1	61,	0	3100	cds
chr2	113975716	113975837	ENST00000397647.3	PAX8	-	0.000891251	7.43	1	121,	0	3633	utr3
chr5	176869515	176869664	ENST00000393576.3	GRK6	+	1.34896e-06	2.48	1	149,	0	2792	utr3
chr1	110292702	110292882	ENST00000369805.3	EPS8L3	-	8.91251e-06	5.45	1	180,	0	2325	utr3
chr12	132562996	132563477	ENST00000333577.4	EP400	+	1.58489e-21	3.23	1	481,	0	12376	utr3
chr19	18977396	18977785	ENST00000599848.1	UPF1	+	5.88844e-10	3.84	1	389,	0	5311	utr3
chr8	48890599	48890720	ENST00000523944.1	MCM4	+	3.46737e-09	4.13	1	121,	0	4105	utr3
chr1	155110885	155111329	ENST00000368404.4	SLC50A1	+	3.98107e-41	13.1	1	444,	0	1300	utr3
chr10	104660824	104661092	ENST00000369880.3	AS3MT	+	4.7863e-06	7.02	1	268,	0	2404	utr3
chr19	47906382	47906623	ENST00000561293.1	MEIS3	-	1.99526e-14	3.53	1	241,	0	1918	utr3
chr7	117832029	117832179	ENST00000424702.1	NAA38	+	0.000275423	2.19	1	150,	0	4030	utr3
chr19	36633218	36633850	ENST00000586851.1	CAPNS1	+	2.51189e-16	1.87	3	17,90,40,	0,335,592	616	cds
chr6	43594130	43595060	ENST00000307114.7	GTPBP2	-	0.000457088	7.02	3	17,27,45,	0,528,885	2045	utr5
chr22	41753377	41753468	ENST00000351589.4	ZC3H7B	+	0.000109648	6.61	1	91,	0	5608	utr3, cds
chr18	24035532	24035741	ENST00000417602.1	KCTD1	-	4.36516e-06	2.96	1	209,	0	3428	utr3, cds
chr3	49570329	49571136	ENST00000545947.1	DAG1	+	5.01187e-70	7.02	1	807,	0	5826	utr3, cds
chr22	45581234	45581534	ENST00000347635.4	NUP50	+	1e-11	4.27	1	300,	0	5233	utr3
chr14	24408866	24408957	ENST00000354854.1	DHRS4-AS1	+	0.00141254	2.94	1	91,	0	1257	cds, utr3
chr4	83347702	83348685	ENST00000295470.5	HNRNPDL	-	3.16228e-17	1.8	3	84,115,100,	0,640,883	3781	cds
chr2	172546737	172563850	ENST00000508530.1	DYNC1I2	+	1.54882e-10	2.16	3	36,118,54,	0,2549,17059	2494	cds
chr1	11734537	11734685	ENST00000376692.4	MAD2L2	-	2.39883e-07	2.25	1	148,	0	1118	utr3
chr14	71197010	71197339	ENST00000381250.4	MAP3K9	-	6.0256e-07	15.7	1	329,	0	4025	utr3, cds
chr8	26252765	26265523	ENST00000380629.2	BNIP3L	+	0.00501187	2.2	2	53,8,	0,12750	3610	cds
chr7	92077212	92077272	ENST00000287957.3	GATAD1	+	0.000316228	14	1	60,	0	3361	cds
chr2	121749389	121749809	ENST00000361492.4	GLI2	+	1.07152e-08	28.1	1	420,	0	6768	utr3
chr2	109088566	109091315	ENST00000462897.2	GCC2	+	0.000512861	1.71	3	6,73,71,	0,716,2678	982	cds, utr3
chr11	61675527	61675737	ENST00000531922.1	RAB3IL1	-	0.000549541	13.2	1	210,	0	866	cds
chr3	48509226	48509437	ENST00000296444.2	SHISA5	-	1e-16	2.29	1	211,	0	2369	utr3
chr16	71893617	71894245	ENST00000446827.2	ZNF821	-	5.01187e-12	13.2	1	628,	0	1822	utr3, cds
chr20	49507739	49508009	ENST00000371602.4	ADNP	-	1.62181e-06	4.13	1	270,	0	5986	utr3, cds
chr4	146059532	146059593	ENST00000454497.2	OTUD4	-	0.00281838	10.7	1	61,	0	7069	cds
chr17	45219735	45221331	ENST00000531206.1	CDC27	-	9.33254e-06	2.35	2	67,83,	0,1513	3177	cds
chr17	418295	419345	ENST00000437048.2	VPS53	-	2.51189e-33	52.5	1	1050,	0	13106	utr3
chr16	30016994	30017174	ENST00000564357.1	DOC2A	-	7.4131e-06	5.16	1	180,	0	1254	utr3
chr1	19400999	19401120	ENST00000375217.2	UBR4	-	1.62181e-08	2.25	1	121,	0	15861	utr3
chr1	167757170	167757409	ENST00000392121.3	MPZL1	+	3.98107e-19	2.77	1	239,	0	3421	utr3
chr19	41246766	41249876	ENST00000598485.2	C19orf54	-	1.99526e-21	4.7	2	147,57,	0,3053	553	cds, utr3
chr16	2258804	2259398	ENST00000397124.1	MLST8	+	1.58489e-32	4.25	1	594,	0	1691	cds, utr3
chr15	59179655	59181689	ENST00000557791.1	SLTM	-	1.99526e-11	2.99	3	84,189,61,	0,928,1973	334	cds
chr2	102459073	102476297	ENST00000417294.1	MAP4K4	+	1.25893e-17	4.49	5	70,211,162,87,100,	0,1489,13365,16384,17124	4251	cds
chr17	7757454	7757724	ENST00000254846.5	KDM6B	+	5.7544e-09	2.72	1	270,	0	6713	utr3
chr12	109972559	109972740	ENST00000342494.3	UBE3B	+	0.000389045	3.3	1	181,	0	5722	utr3, cds
chr2	19551861	19552041	ENST00000536433.1	OSR1	-	0.000104713	15.7	1	180,	0	4175	cds, utr3
chr7	24613054	24613205	ENST00000222644.5	MPP6	+	0.000363078	5.16	1	151,	0	8452	utr5
chr18	9547057	9547327	ENST00000400555.3	PPP4R1	-	5.01187e-06	2.18	1	270,	0	3885	utr3
chr1	201845297	201845501	ENST00000456707.1	IPO9	+	3.16228e-32	3.33	1	204,	0	609	cds, utr3
chr16	72822325	72822656	ENST00000397992.5	ZFHX3	-	7.24436e-07	4.85	1	331,	0	13841	cds
chr20	2644191	2644374	ENST00000380843.4	IDH3B	-	0.00042658	1.48	2	21,69,	0,114	1545	cds
chr5	140053579	140056353	ENST00000448240.1	HARS	-	6.30957e-96	5.09	4	334,147,117,115,	0,684,1022,2659	1810	cds, utr3
chr12	47628872	47629021	ENST00000551777.1	PCED1B	+	2.51189e-13	4.27	1	149,	0	476	cds
chr15	63616886	63617155	ENST00000344366.3	CA12	-	7.94328e-81	9.3	1	269,	0	2744	utr3
chr7	44663990	44684927	ENST00000419661.1	OGDH	+	0.00020893	2.99	2	174,2,	0,20935	789	cds
chr3	160283106	160283166	ENST00000334256.4	KPNA4	-	0.000588844	3.3	1	60,	0	8981	utr5
chr12	57490127	57490515	ENST00000537215.2	STAT6	-	1.58489e-52	8.56	1	388,	0	2886	utr3, cds
chr20	3171440	3184033	ENST00000354488.3	DDRGK1	-	7.94328e-70	3.68	8	25,49,57,39,123,102,113,175,	0,395,970,4035,4436,9206,9547,12418	1306	cds
chr9	134373393	134373724	ENST00000320547.7	PRRC2B	+	1e-17	3.05	1	331,	0	4950	utr3
chr20	61542151	61542391	ENST00000395335.2	DIDO1	-	1.44544e-07	6.2	1	240,	0	7610	cds
chr8	146015153	146015328	ENST00000527914.1	RPL8	-	1e-159	1.68	1	175,	0	551	cds, utr3
chr12	123344325	123345033	ENST00000253083.4	HIP1R	+	6.76083e-06	5.95	4	52,31,63,64,	0,268,369,644	4539	cds
chr3	9876943	9877087	ENST00000471058.1	TTLL3	+	0.000398107	3.12	1	144,	0	543	cds
chr17	48823979	48828202	ENST00000503728.1	LUC7L3	+	2.51189e-31	18.2	3	84,141,95,	0,3882,4128	783	cds
chr8	101715388	101715538	ENST00000522387.1	PABPC1	-	3.98107e-33	1.71	1	150,	0	2331	utr3
chr3	42251595	42251716	ENST00000341421.3	TRAK1	+	0.000831764	2.85	1	121,	0	4620	cds
chr20	25206348	25206797	ENST00000376652.4	ENTPD6	+	1.25893e-14	2.78	1	449,	0	2750	utr3
chr14	91924728	91924997	ENST00000428424.2	SMEK1	-	3.16228e-11	2.82	1	269,	0	3216	utr3
chr4	675707	675857	ENST00000322224.4	MFSD7	-	0.000104713	15.7	1	150,	0	2123	cds, utr3
chr6	42045800	42046100	ENST00000372977.3	TAF8	+	6.45654e-06	19.8	1	300,	0	6680	utr3
chr1	172410597	172410808	ENST00000258324.1	PIGC	-	4.0738e-07	2.68	1	211,	0	1499	utr3
chr15	74032299	74032418	ENST00000379822.4	C15orf59	-	0.000316228	14	1	119,	0	1333	cds
chr18	9525743	9530876	ENST00000383432.3	RALBP1	+	0.000891251	1.89	2	106,45,	0,5088	4224	cds
chr7	157155857	157159206	ENST00000417758.1	DNAJB6	+	8.70964e-05	2.11	2	107,11,	0,3338	852	cds
chr3	48311046	48311196	ENST00000354698.3	ZNF589	+	0.000891251	7.43	1	150,	0	3368	utr3
chr12	90018143	90024290	ENST00000428670.3	ATP2B1	-	2.51189e-11	1.92	4	31,162,39,9,	0,2087,3311,6138	7032	cds
chr1	171765719	171766079	ENST00000362019.3	METTL13	+	6.30957e-24	3.12	1	360,	0	3022	utr3, cds
chr20	31946644	31946794	ENST00000346416.2	CDK5RAP1	-	5.7544e-06	4.25	1	150,	0	2122	utr3
chr19	36279544	36279724	ENST00000587447.3	ARHGAP33	+	9.12011e-09	5.78	1	180,	0	2983	utr3
chr19	16629802	16630101	ENST00000546361.2	CHERP	-	6.0256e-07	2.91	1	299,	0	4173	utr3, cds
chr1	45228317	45232781	ENST00000372218.4	KIF2C	+	2.0893e-05	2.1	3	13,124,13,	0,4180,4451	2711	cds
chr3	37116589	37125228	ENST00000354379.4	LRRFIP2	-	6.91831e-05	2.25	2	18,102,	0,8537	2821	cds
chr14	23532198	23533356	ENST00000557515.1	ACIN1	-	1.41254e-09	2.14	3	85,142,43,	0,446,1115	2751	cds
chr20	23608563	23608713	ENST00000398411.1	CST3	-	7.07946e-05	8.26	1	150,	0	2095	utr3
chr16	1396177	1399439	ENST00000566162.1	BAIAP3	+	1.25893e-28	7.43	2	44,73,	0,3189	699	cds, utr3
chr11	33731356	33731446	ENST00000351554.3	CD59	-	0.000169824	1.54	1	90,	0	1775	utr3
chr9	33294959	33295347	ENST00000318524.6	NFX1	+	1.99526e-11	5.02	1	388,	0	3513	cds
chr20	34501176	34502100	ENST00000439301.1	PHF20	+	6.0256e-10	5.7	2	93,146,	0,778	5824	utr3
chr7	47314961	47315052	ENST00000311160.9	TNS3	-	0.00147911	1.34	1	91,	0	7618	utr3
chr4	27025057	27025208	ENST00000382009.3	STIM2	+	1.41254e-05	5.09	1	151,	0	5178	utr3
chr19	47222763	47222914	ENST00000263280.6	STRN4	-	5.49541e-08	2.08	1	151,	0	3210	utr3
chr11	77409686	77411892	ENST00000526324.1	RSF1	-	2.45471e-06	2.96	2	52,127,	0,2079	2409	cds
chr10	116055536	116055745	ENST00000369271.3	AFAP1L2	-	4.7863e-06	15.7	1	209,	0	3964	utr3
chr10	14946103	14946314	ENST00000313519.5	SUV39H2	+	6.16595e-08	26.4	1	211,	0	3087	utr3
chr16	57546148	57546476	ENST00000258214.2	CCDC102A	-	3.98107e-25	13.2	1	328,	0	2463	utr3
chr11	66034498	66034589	ENST00000394067.2	KLC2	+	0.000380189	1.95	1	91,	0	2898	utr3
chr5	133483780	133483871	ENST00000395029.1	TCF7	+	0.00190546	5.23	1	91,	0	3330	utr3
chr4	2044062	2045691	ENST00000409248.4	C4orf48	+	2.51189e-23	6.53	3	149,89,104,	0,400,1525	427	cds, utr3
chr11	57564008	57564308	ENST00000529526.1	CTNND1	+	8.70964e-07	2.97	1	300,	0	6099	cds
chr3	49572687	49573048	ENST00000538711.1	DAG1	+	1.58489e-50	3.42	1	361,	0	5579	utr3
chr5	140698475	140699044	ENST00000313368.5	TAF7	-	3.16228e-20	3.67	1	569,	0	2274	cds, utr3
chr12	121746159	121746369	ENST00000441917.2	ANAPC5	-	1.25893e-35	3.43	1	210,	0	2147	utr3, cds
chr1	1597039	1597129	ENST00000234800.6	SLC35E2B	-	0.000169824	6.61	1	90,	0	5926	utr3
chr16	48396161	48421049	ENST00000563745.1	SIAH1	-	3.23594e-07	13.6	2	180,85,	0,24803	589	cds, utr5
chr11	46695979	46696070	ENST00000526508.1	ATG13	+	5.37032e-06	3.83	1	91,	0	4199	utr3
chr7	24613093	24613153	ENST00000409761.1	MPP6	+	0.00162181	11.6	1	60,	0	1703	utr5
chr12	123893605	123893845	ENST00000402868.3	SETD8	+	2.0893e-05	1.91	1	240,	0	3140	utr3
chr2	167055206	167055327	ENST00000303354.6	SCN9A	-	0.00123027	3.03	1	121,	0	9787	cds
chr11	47446169	47447786	ENST00000530912.1	PSMC3	-	1.07152e-09	1.85	3	93,84,31,	0,1248,1586	1390	cds
chr11	554893	555013	ENST00000329451.3	C11orf35	-	3.46737e-05	17.3	1	120,	0	2084	utr3, cds
chr19	9921035	9921274	ENST00000588922.1	FBXL12	-	7.58578e-09	3.24	1	239,	0	1843	utr3
chr7	55540070	55540250	ENST00000545390.1	VOPP1	-	6.76083e-08	8.81	1	180,	0	2751	utr3
chr17	36890118	36890267	ENST00000439660.2	CISD3	+	0.000977237	2.01	1	149,	0	2074	utr3
chr14	90261220	90261489	ENST00000316738.7	EFCAB11	-	6.0256e-05	16.5	1	269,	0	3095	utr3
chr1	151260132	151260312	ENST00000368879.2	ZNF687	+	5.49541e-05	6.61	1	180,	0	4568	cds
chr17	42295567	42296429	ENST00000533177.1	UBTF	-	0.000436516	2.68	2	97,53,	0,809	3011	utr5, cds
chr12	122825439	122826127	ENST00000537178.1	CLIP1	-	7.94328e-19	6.06	1	688,	0	5229	cds
chr4	6304782	6304992	ENST00000226760.1	WFS1	+	5.01187e-18	7.23	1	210,	0	3640	utr3
chr19	46052087	46052208	ENST00000263275.4	OPA3	-	0.000316228	14	1	121,	0	7828	utr3
chr17	15879873	15880413	ENST00000399277.1	ZSWIM7	-	3.16228e-14	4.46	1	540,	0	2008	utr3
chr6	151669937	151670058	ENST00000253332.1	AKAP12	+	0.000870964	1.89	1	121,	0	6597	cds
chr12	113736266	113736387	ENST00000541517.1	TPCN1	+	9.54993e-06	2	1	121,	0	5175	utr3
chr2	242648796	242662443	ENST00000406941.1	ING5	+	4.7863e-07	3.72	4	1,112,94,90,	0,1995,2596,13557	946	cds
chr15	99501258	99501978	ENST00000268035.6	IGF1R	+	6.30957e-39	4.75	1	720,	0	11803	utr3
chr1	33402263	33402801	ENST00000356990.5	RNF19B	-	1.99526e-11	4.75	1	538,	0	2598	utr3
chr7	56022884	56023063	ENST00000285298.4	MRPS17	+	7.58578e-08	2.15	1	179,	0	1843	utr3
chr7	302946	303094	ENST00000599994.1	AC187652.1	+	0.000954993	12.4	1	148,	0	501	cds
chr5	175819671	175843262	ENST00000508425.1	CLTB	-	1.25893e-28	2.54	4	262,104,47,85,	0,5273,17586,23506	527	utr3, cds
chrX	10417275	10417636	ENST00000380780.1	MID1	-	2.0893e-08	3.79	1	361,	0	6195	utr3, cds
chr7	100484457	100484577	ENST00000457580.2	SRRT	+	2.63027e-07	1.79	1	120,	0	2954	cds
chr19	45541302	45541422	ENST00000221452.8	RELB	+	0.0017378	2.28	1	120,	0	2294	utr3
chr17	27902474	27902861	ENST00000579937.1	GIT1	-	0.0011749	1.97	3	14,74,32,	0,173,355	2798	cds
chr17	77086498	77086945	ENST00000415831.1	RBFOX3	-	5.01187e-16	5.16	1	447,	0	2678	utr3
chr10	103338909	103339322	ENST00000456836.2	POLL	-	1.25893e-18	5.22	1	413,	0	1533	cds, utr3
chr20	48604949	48605098	ENST00000244050.2	SNAI1	+	0.00141254	2.62	1	149,	0	1686	utr3
chr19	54489305	54489515	ENST00000270458.2	CACNG8	+	1.23027e-07	25.6	1	210,	0	8747	utr3
chr17	19641296	19641680	ENST00000494157.2	ALDH3A1	-	0	3.57	2	252,45,	0,339	1572	utr3, cds
chrX	54567736	54567796	ENST00000360845.2	GNL3L	+	0.00436516	1.94	1	60,	0	2135	cds
chr22	30092092	30092363	ENST00000347330.5	NF2	+	5.01187e-11	11.6	1	271,	0	5250	utr3
chr1	3406632	3406812	ENST00000294599.4	MEGF6	-	0.000114815	9.09	1	180,	0	4501	utr3
chr15	69072758	69079866	ENST00000560303.1	ANP32A	-	3.16228e-33	3.32	3	51,211,115,	0,3965,6993	724	cds, utr3
chr9	34343559	34343709	ENST00000379158.2	NUDT2	+	0.000125893	2.14	1	150,	0	1073	utr3
chr12	121161292	121161443	ENST00000344651.4	UNC119B	+	1.7378e-06	2.79	1	151,	0	4404	utr3
chr16	87364547	87364728	ENST00000311635.7	FBXO31	-	0.00074131	4.54	1	181,	0	5934	utr3
chr19	36237644	36237911	ENST00000587708.2	PSENEN	+	3.16228e-74	3.44	1	267,	0	1152	cds, utr3
chr22	31491414	31492856	ENST00000333137.7	SMTN	+	5.01187e-11	3.3	3	27,76,138,	0,105,1304	3295	cds
chr17	73835919	73836644	ENST00000207549.4	UNC13D	-	1.02329e-09	3.62	4	104,93,105,57,	0,179,386,668	4393	cds
chr16	69187510	69194275	ENST00000352319.4	CIRH1A	+	0.00074131	2.04	2	73,17,	0,6748	1841	cds
chr12	6687257	6690313	ENST00000357008.2	CHD4	-	1.58489e-24	2.83	4	46,138,72,104,	0,317,754,2952	6496	cds
chr1	247463682	247464130	ENST00000366498.2	ZNF496	-	2.04174e-07	6.33	1	448,	0	2535	utr3, cds
chr8	144661897	144662885	ENST00000532741.1	EEF1D	-	1.58489e-92	2.41	3	103,195,210,	0,284,778	2387	utr3, cds
chr8	145736446	145736596	ENST00000301327.4	MFSD3	+	2.39883e-08	1.99	1	150,	0	1548	utr3, cds
chr17	46928522	46937697	ENST00000509507.1	CALCOCO2	+	3.16228e-13	2.95	6	17,70,123,87,96,22,	0,398,1345,1765,4931,9153	1512	cds
chr5	172396658	172396716	ENST00000265100.2	RPL26L1	+	0.000660693	2.12	1	58,	0	722	utr3
chr22	38083971	38084905	ENST00000359114.4	NOL12	+	0.000234423	2.12	3	51,49,49,	0,347,885	2852	cds
chr7	2317911	2376897	ENST00000447136.1	SNX8	-	0.000660693	7.43	2	29,147,	0,58839	583	utr5
chr18	8832714	8832775	ENST00000306285.7	SOGA2	+	0.000338844	2.05	1	61,	0	6065	utr3
chr2	103334847	103335058	ENST00000258436.5	MFSD9	-	0.000537032	7.85	1	211,	0	4049	cds, utr3
chr14	104201017	104201197	ENST00000423488.2	PPP1R13B	-	0.000177828	3.66	1	180,	0	3473	utr3
chr2	19551245	19551484	ENST00000272223.2	OSR1	-	5.24807e-07	6.61	1	239,	0	1936	utr3
chr1	27220754	27224063	ENST00000361720.5	GPATCH3	-	3.01995e-10	6.71	2	147,272,	0,3037	2123	cds
chr3	134089903	134090172	ENST00000513145.1	AMOTL2	-	3.0903e-06	4.13	1	269,	0	2653	cds
chr5	171761220	171761281	ENST00000311601.5	SH3PXD2B	-	0.00123027	2.89	1	61,	0	7777	utr3
chr2	219137465	219137670	ENST00000248451.3	PNKD	+	1.99526e-27	2.45	1	205,	0	758	utr3, cds
chr10	112660005	112660215	ENST00000605742.1	BBIP1	-	2.63027e-07	3.3	1	210,	0	569	utr3, cds
chr21	48069561	48078744	ENST00000451211.2	PRMT2	+	1.77828e-06	2.14	2	90,88,	0,9095	1656	cds
chr17	33348430	33348671	ENST00000584655.1	RFFL	-	1.07152e-06	7.64	1	241,	0	4039	cds
chr18	9254681	9254862	ENST00000400020.3	ANKRD12	+	1.86209e-07	3.26	1	181,	0	9115	cds
chr3	12475631	12475780	ENST00000397015.2	PPARG	+	4.36516e-05	2.02	1	149,	0	1722	utr3, cds
chr3	49044167	49044587	ENST00000383729.4	P4HTM	+	7.94328e-33	8.02	1	420,	0	2127	utr3, cds
chr16	11642985	11643372	ENST00000413364.2	LITAF	-	1.99526e-47	3.2	1	387,	0	2292	utr3
chr12	52642526	52642705	ENST00000331817.5	KRT7	+	1e-246	1.99	1	179,	0	1754	utr3, cds
chr22	24811107	24811167	ENST00000314328.9	SPECC1L	+	0.000660693	4.3	1	60,	0	6756	utr3
chr12	112460148	112460896	ENST00000261735.3	ERP29	+	2.51189e-79	3	1	748,	0	1735	utr3, cds
chr11	130013313	130013552	ENST00000528499.1	APLP2	+	1.86209e-06	1.87	1	239,	0	2530	utr3, cds
chrX	71401644	71416823	ENST00000218432.5	PIN4	+	2.18776e-09	1.82	3	34,74,189,	0,4666,14990	1780	cds, utr3
chr15	44092796	44093943	ENST00000458412.1	HYPK	+	1.25893e-79	41.3	2	186,228,	0,919	1712	cds, utr3
chr16	1399198	1399439	ENST00000397488.2	BAIAP3	+	1e-140	10.7	1	241,	0	4583	utr3
chr3	183860145	183860848	ENST00000444495.1	EIF2B5	+	2.88403e-10	3.66	4	21,102,108,9,	0,144,421,694	2389	cds
chr1	112999864	113000075	ENST00000271277.6	CTTNBP2NL	+	8.12831e-06	19	1	211,	0	5897	utr3, cds
chr19	11453454	11453630	ENST00000589555.1	TMEM205	-	1e-10	1.99	1	176,	0	788	cds, utr3
chr17	36046791	36047179	ENST00000225893.4	HNF1B	-	7.94328e-25	3.53	1	388,	0	2976	utr3
chr1	200377748	200377809	ENST00000367353.1	ZNF281	-	0.00057544	7.02	1	61,	0	3080	cds
chr19	59061933	59062083	ENST00000253024.5	TRIM28	+	6.30957e-84	2.07	1	150,	0	2960	utr3
chr2	242105839	242106589	ENST00000406106.3	PPP1R7	+	6.30957e-11	2.41	2	17,130,	0,620	965	utr3, cds
chr1	109241893	109242698	ENST00000370025.4	PRPF38B	+	1.58489e-46	6.19	1	805,	0	3693	cds, utr3
chr1	3699296	3703625	ENST00000378251.1	LRRC47	-	2.04174e-10	5.56	4	31,116,117,213,	0,1263,2354,4116	2648	cds
chr15	91463385	91463565	ENST00000559717.1	MAN2A2	+	2.18776e-06	5.64	1	180,	0	5478	utr3
chr1	33237697	33238689	ENST00000401073.2	KIAA1522	+	1.58489e-27	7.02	2	345,224,	0,768	5438	utr3, cds
chr16	835982	836130	ENST00000565377.1	RPUSD1	-	5.01187e-05	2.74	1	148,	0	940	cds
chr5	138282590	138283005	ENST00000265195.5	SIL1	-	1e-110	11.5	1	415,	0	1895	utr3, cds
chr1	207968797	207968858	ENST00000367047.1	CD46	+	4.46684e-05	1.66	1	61,	0	3089	utr3
chr7	94919649	94919739	ENST00000456331.2	PPP1R9A	+	0.000275423	4.63	1	90,	0	10090	utr3
chr13	51855472	51855533	ENST00000322475.8	FAM124A	+	0.00281838	10.7	1	61,	0	4761	utr3
chr16	75276467	75276707	ENST00000393422.2	BCAR1	-	3.46737e-09	4.13	1	240,	0	3208	cds
chr12	57864522	57864761	ENST00000228682.2	GLI1	+	2.81838e-06	12	1	239,	0	3613	cds
chr2	27434953	27435390	ENST00000428518.1	SLC5A6	-	0.0020893	2.48	2	61,60,	0,377	570	utr5
chr16	30959217	30959333	ENST00000566320.2	FBXL19	+	2.69153e-05	2.55	1	116,	0	546	utr3
chr20	3776997	3777295	ENST00000439880.2	CDC25B	+	1e-11	4.09	1	298,	0	3096	utr5, cds
chr5	150029031	150029330	ENST00000519664.1	SYNPO	+	1.77828e-07	4.43	1	299,	0	4571	cds
chr11	3113753	3114892	ENST00000525498.1	OSBPL5	-	2.81838e-05	6.2	3	35,186,136,	0,343,1003	2733	cds
chr19	49404172	49422516	ENST00000424608.1	NUCB1	+	1.58489e-73	3.56	9	16,108,78,69,186,91,59,93,66,	0,3431,4837,10268,12095,12558,17810,18114,18278	884	cds
chr14	24608027	24608176	ENST00000206451.6	PSME1	+	5.01187e-22	1.96	1	149,	0	1006	utr3
chr19	36719684	36726884	ENST00000456324.1	ZNF146	+	1.90546e-10	3.55	2	37,324,	0,6876	3780	utr5
chr16	2569862	2569921	ENST00000565223.1	ATP6V0C	+	1.51356e-09	1.6	1	59,	0	668	utr3
chrX	10111649	10111710	ENST00000380861.4	WWC3	+	3.01995e-06	8.81	1	61,	0	6647	utr3
chr15	59429385	59445948	ENST00000288235.4	MYO1E	-	1e-16	2.19	3	270,170,160,	0,1011,16403	6193	utr3, cds
chr15	75498814	75498875	ENST00000394987.4	C15orf39	+	0.000389045	3.3	1	61,	0	4430	cds
chr2	27322666	27322845	ENST00000260599.6	KHK	+	9.12011e-06	2.74	1	179,	0	2411	utr3
chr17	4619796	4621304	ENST00000572457.1	ARRB2	+	6.60693e-08	2.24	4	107,60,68,122,	0,715,1183,1386	1660	cds, utr5
chr2	121746784	121746845	ENST00000452319.1	GLI2	+	0.000891251	7.43	1	61,	0	6799	cds
chr3	9876715	9876835	ENST00000383827.1	TTLL3	+	0.00177828	3.44	1	120,	0	4834	utr3
chr15	85165331	85165422	ENST00000358472.3	ZSCAN2	+	0.00239883	6.61	1	91,	0	3231	utr3
chr15	88727522	88799308	ENST00000357724.2	NTRK3	-	0.00025704	2.63	2	8,172,	0,71614	2802	cds
chr1	207195089	207195657	ENST00000359470.5	C1orf116	-	5.01187e-43	13	1	568,	0	5493	cds, utr3
chr1	229729944	229730304	ENST00000258281.2	TAF5L	-	7.76247e-06	14.9	1	360,	0	3112	utr3, cds
chr19	17973776	17974193	ENST00000600147.1	RPL18A	+	1e-105	1.69	2	42,166,	0,251	1391	utr3, cds
chr8	144407676	144413417	ENST00000519139.2	TOP1MT	-	4.7863e-05	2.26	4	27,123,122,24,	0,715,3843,5717	1561	utr5, cds
chr4	2916696	2930086	ENST00000446856.1	ADD1	+	1.7378e-06	2.74	3	71,99,189,	0,11044,13201	3939	cds
chr11	72492046	72492164	ENST00000536290.1	STARD10	-	9.77237e-05	4.13	1	118,	0	438	cds
chr12	52448474	52448801	ENST00000360284.3	NR4A1	+	5.01187e-16	4.37	1	327,	0	2132	cds
chr2	120022363	120022960	ENST00000393110.2	STEAP3	+	1.58489e-14	3.63	1	597,	0	4262	utr3
chr10	72060038	72060099	ENST00000395011.1	LRRC20	-	0.000794328	3.54	1	61,	0	3008	utr3
chrX	54841180	54842008	ENST00000375053.2	MAGED2	+	2.51189e-16	2.52	2	28,328,	0,500	1927	cds
chr19	35758418	35758865	ENST00000605618.1	LSR	+	1.25893e-18	3.37	2	219,139,	0,308	1606	utr3, cds
chr10	64966400	64966551	ENST00000402544.1	JMJD1C	-	6.30957e-05	2.77	1	151,	0	8391	cds
chr12	98931340	98941371	ENST00000393053.2	TMPO	+	3.16228e-05	3.17	3	10,89,21,	0,8796,10010	2374	cds
chr13	110960247	111077215	ENST00000400163.2	COL4A2	+	3.01995e-06	3.4	4	47,55,81,135,	0,168,49571,116833	491	utr5, cds
chr17	66521906	66524014	ENST00000589228.1	PRKAR1A	+	3.63078e-05	1.68	2	147,34,	0,2074	4256	cds
chr1	6284591	6285218	ENST00000343813.5	ICMT	-	7.94328e-31	7.4	1	627,	0	4771	utr3, cds
chr18	77514330	77514510	ENST00000299543.7	CTDP1	+	3.46737e-06	2.75	1	180,	0	3753	utr3
chr5	140032588	140034133	ENST00000502899.1	IK	+	1.58489e-13	2.49	3	141,115,33,	0,934,1512	691	cds
chr3	9827071	9831452	ENST00000343450.2	TADA3	-	1.58489e-16	4	5	38,104,142,106,56,	0,1618,1811,4121,4325	2554	cds
chr16	23652879	23654331	ENST00000563998.1	DCTN5	+	0.000398107	4.75	2	32,56,	0,1396	878	cds
chr14	77928571	77931014	ENST00000553374.1	AHSA1	+	2.51189e-10	1.5	3	14,118,74,	0,413,2369	763	cds
chr7	116869978	116870098	ENST00000323984.3	ST7	+	0.000177828	3.49	1	120,	0	2142	utr3
chr19	51009254	51009653	ENST00000598418.1	JOSD2	-	6.30957e-27	3.51	2	275,19,	0,380	996	cds, utr3
chr2	85554081	85554707	ENST00000409232.3	TGOLN2	-	2.51189e-60	8.41	1	626,	0	2235	cds
chr16	2303856	2305587	ENST00000454671.1	AC009065.1	+	2.51189e-12	2.15	2	208,2,	0,1729	537	cds
chr16	30087338	30094727	ENST00000562664.1	PPP4C	+	1e-104	7.46	5	77,161,52,51,13,	0,297,5241,6466,7376	941	cds, utr5
chr19	45683504	45683744	ENST00000433642.2	BLOC1S3	+	0.000794328	3.54	1	240,	0	2601	utr3
chr2	74692267	74692447	ENST00000233616.4	MOGS	-	7.94328e-05	3.67	1	180,	0	2895	cds, utr5
chr19	14627774	14639975	ENST00000596853.1	DNAJB1	-	2.13796e-09	4.44	3	84,85,39,	0,10763,12162	593	utr5
chr12	80182554	80190586	ENST00000550107.1	PPP1R12A	-	1.94984e-07	3.21	5	9,17,66,122,25,	0,1692,5088,6863,8007	2925	cds
chr16	30775664	30776637	ENST00000357890.5	RNF40	+	6.0256e-10	3.48	3	42,122,136,	0,594,837	3917	cds
chr2	207945709	207953291	ENST00000423015.1	KLF7	-	3.01995e-08	7.76	2	279,110,	0,7472	1788	utr3, cds
chr2	27870765	27873115	ENST00000407583.3	GPN1	+	2.29087e-06	2.03	2	45,134,	0,2216	1395	utr3, cds
chr3	127819579	127823667	ENST00000417360.1	RUVBL1	-	0.000234423	1.85	3	8,90,52,	0,822,4036	1641	cds
chr17	20905846	20906207	ENST00000261497.4	USP22	-	1.99526e-20	4.87	1	361,	0	5216	utr3
chr7	2768288	2768528	ENST00000396960.3	GNA12	-	2.39883e-09	3.34	1	240,	0	3785	utr3
chr17	8172568	8172748	ENST00000545834.1	PFAS	+	1.41254e-09	3.3	1	180,	0	4242	cds, utr3
chr11	57563990	57564319	ENST00000526938.1	CTNND1	+	4.16869e-07	3.04	1	329,	0	3489	cds
chr19	39804749	39805079	ENST00000248668.4	LRFN1	-	3.16228e-25	11.2	1	330,	0	3381	cds
chr16	2812528	2812769	ENST00000301740.8	SRRM2	+	5.01187e-13	3.23	1	241,	0	9353	cds
chr10	16634882	16634973	ENST00000377921.3	RSU1	-	0.000190546	4.54	1	91,	0	3919	utr3
chr19	50412764	50421821	ENST00000599567.1	NUP62	-	3.16228e-49	16	2	377,57,	0,9000	579	cds, utr5
chr20	57466799	57475115	ENST00000371081.1	GNAS	+	1e-19	2.76	4	121,73,45,112,	0,3867,7196,8204	730	cds, utr3
chr14	24438307	24438483	ENST00000559975.1	DHRS4	+	1.99526e-22	3.37	1	176,	0	699	utr3
chr11	71707922	71708280	ENST00000530137.1	RNF121	+	1.28825e-07	2.6	1	358,	0	2202	utr3
chr16	4932151	4932331	ENST00000262376.6	UBN1	+	7.07946e-07	2.77	1	180,	0	6252	utr3
chr11	61545900	61546331	ENST00000327797.1	MYRF	+	4.0738e-05	2.33	2	69,51,	0,380	1449	cds
chr8	144358741	144359099	ENST00000340042.1	GLI4	+	1.99526e-33	6.52	1	358,	0	1341	cds, utr3
chr5	140070446	140070926	ENST00000415192.2	HARS	-	4.57088e-08	2.92	2	83,127,	0,353	1401	utr5, cds
chr4	845757	853477	ENST00000510799.1	GAK	-	0.00165959	2.07	2	5,84,	0,7636	763	cds
chr7	76135156	76135305	ENST00000446600.1	DTX2	+	6.30957e-15	2.14	1	149,	0	2281	utr3
chr12	132562995	132563506	ENST00000330386.6	EP400	+	1.25893e-21	3.12	1	511,	0	12025	utr3
chr13	110436671	110436732	ENST00000375856.3	IRS2	-	0.00190546	5.23	1	61,	0	6999	cds
chr8	144662355	144662890	ENST00000534377.1	EEF1D	-	1.58489e-19	1.54	2	21,215,	0,320	617	cds
chr17	40704542	40705262	ENST00000585807.1	HSD17B1	+	3.16228e-21	4.58	2	506,121,	0,599	4982	cds, utr5
GL000255.1	1203887	1204727	ENST00000383619.3	HLA-A	+	7.58578e-09	3.47	2	211,29,	0,811	1854	cds
chr19	59082571	59082752	ENST00000594108.1	MZF1	-	1.41254e-05	5.09	1	181,	0	1110	cds
chr17	21203925	21205527	ENST00000316920.6	MAP2K3	+	2.69153e-08	2.5	3	45,120,73,	0,260,1529	1246	cds
chr12	49726558	49726768	ENST00000334221.3	C1QL4	-	6.0256e-05	16.5	1	210,	0	2065	utr3
chr8	103282410	103283421	ENST00000520539.1	UBR5	-	0.00165959	2.62	2	1,60,	0,951	10297	cds
chr19	6381423	6387550	ENST00000595047.1	GTF2F1	-	1.99526e-84	8.34	5	66,62,154,185,151,	0,141,284,1898,5976	1382	cds
chr3	129033614	129033704	ENST00000333762.4	H1FX	-	2.51189e-13	1.87	1	90,	0	1506	utr3
chr2	27264232	27264561	ENST00000404032.3	TMEM214	+	1.23027e-10	2.25	1	329,	0	2830	utr3
chr16	135574	135839	ENST00000397817.1	MPG	+	1.99526e-16	2.34	1	265,	0	1028	utr3, cds
chr8	107719224	107722850	ENST00000445937.1	OXR1	+	0.000275423	4.63	2	149,1,	0,3625	4550	cds
chr7	102097247	102097841	ENST00000292566.3	ALKBH4	-	1.25893e-19	13.8	1	594,	0	2105	utr3
chr17	17700528	17700708	ENST00000261641.6	RAI1	+	0.000371535	3.51	1	180,	0	4923	cds
chr8	144464773	144465013	ENST00000289013.6	RHPN1	+	1e-13	10.1	1	240,	0	3683	utr3, cds
chr19	47658465	47673159	ENST00000600706.1	SAE1	+	0.00047863	1.64	2	5,85,	0,14609	744	cds
chr1	41232296	41236199	ENST00000372652.1	NFYC	+	4.7863e-05	2.01	3	79,60,131,	0,2731,3772	2363	cds
chr1	1322293	1322922	ENST00000400809.3	CCNL2	-	1.25893e-75	7.58	1	629,	0	2305	utr3, cds
chr17	36895930	36904468	ENST00000360797.2	PCGF2	-	1e-16	3.2	4	5,152,93,20,	0,613,8201,8518	2604	cds, utr5
chr9	131851372	131851730	ENST00000372546.4	DOLPP1	+	6.30957e-16	7.68	1	358,	0	2177	utr3
chr12	122498306	122498485	ENST00000261822.4	BCL7A	+	1.07152e-06	9.36	1	179,	0	2581	utr3
chr17	76849058	76849178	ENST00000585421.1	TIMP2	-	7.94328e-12	1.97	1	120,	0	3345	utr3
chr3	194408296	194408626	ENST00000329759.4	FAM43A	+	0.000316228	14	1	330,	0	3141	cds
chr4	189020243	189022332	ENST00000326754.3	TRIML2	-	1.23027e-06	2.99	2	86,123,	0,1966	1305	cds
chr9	32984837	32987673	ENST00000473221.1	APTX	-	1.7378e-06	2.74	3	18,60,132,	0,1131,2704	687	cds
chr1	33764946	33765394	ENST00000539719.1	ZNF362	+	2.51189e-23	11.2	1	448,	0	3106	utr3
chr12	122958488	122958669	ENST00000538116.1	ZCCHC8	-	1.20226e-05	3.68	1	181,	0	1829	cds
chr11	1283195	1283406	ENST00000447027.1	MUC5B	+	2.51189e-06	4.13	1	211,	0	17924	utr3
chr17	8378995	8379086	ENST00000269243.4	MYH10	-	0.0001	2.41	1	91,	0	7662	utr3
chr16	4659721	4659957	ENST00000587649.1	UBALD1	-	5.01187e-14	4.63	1	236,	0	707	utr3
chr12	108920209	108924066	ENST00000228284.3	SART3	-	2.45471e-07	2.3	2	121,148,	0,3709	4004	cds
chr19	4174784	4175043	ENST00000305232.6	SIRT6	-	5.49541e-07	4.22	2	159,19,	0,240	1506	cds
chr15	70342167	70342347	ENST00000560939.1	TLE3	-	1.25893e-06	4.31	1	180,	0	3021	utr3
chr17	27902469	27902857	ENST00000225394.3	GIT1	-	0.000977237	2.01	3	19,74,28,	0,178,360	3768	cds
chr16	2303846	2304055	ENST00000301730.8	RNPS1	-	7.94328e-11	2.48	1	209,	0	1276	utr3, cds
chr17	40819936	40821509	ENST00000412503.1	PLEKHH3	-	1.58489e-44	39.6	2	385,62,	0,1511	2526	cds, utr3
chr19	14627777	14628528	ENST00000598235.1	DNAJB1	-	3.01995e-09	4.65	2	81,126,	0,625	882	utr5
chr19	1264363	1270971	ENST00000592051.1	CIRBP	+	0.000457088	12.4	2	99,45,	0,6563	573	cds, utr5
chr9	118949816	118950206	ENST00000328252.3	PAPPA	+	4.46684e-06	4.96	1	390,	0	10959	cds
chr17	40985482	40985571	ENST00000589469.1	PSME3	+	0.0011749	5.51	1	89,	0	733	utr5
chr17	42928263	42928413	ENST00000592576.1	EFTUD2	-	2.0893e-06	1.71	1	150,	0	3364	utr3
chr12	69249352	69249832	ENST00000338356.3	CPM	-	8.51138e-07	4.96	1	480,	0	6636	utr3
chr20	1424141	1424290	ENST00000353088.2	NSFL1C	-	0.000141254	1.47	1	149,	0	2611	utr3
chr19	41754427	41758823	ENST00000359092.3	AXL	+	3.98107e-21	4.33	4	87,78,93,73,	0,220,3828,4323	3206	cds
chr3	15311342	15345717	ENST00000408919.3	SH3BP5	-	0.0011749	5.51	2	42,108,	0,34267	1880	utr5
chr19	50779299	50812264	ENST00000262269.8	MYH14	+	1.25893e-23	9.5	15	161,145,207,105,153,249,213,213,162,129,89,124,209,109,3,	0,714,2040,3994,4188,5551,10439,13393,14844,16218,17190,17521,25618,31006,32962	6873	cds
chr2	127828182	127864646	ENST00000409400.1	BIN1	-	2.51189e-17	4.42	4	41,55,81,211,	0,155,6019,36253	2143	utr5, cds
chr4	38827284	38827375	ENST00000436693.2	TLR6	-	0.00389045	6.2	1	91,	0	5879	utr3
chr2	127805602	127805781	ENST00000348750.4	BIN1	-	7.94328e-19	2.98	1	179,	0	2074	utr3
chr16	450326	450416	ENST00000450036.1	NME4	+	1.69824e-09	1.42	1	90,	0	985	cds, utr3
chr14	75202292	75203156	ENST00000341162.4	FCF1	+	3.98107e-11	7.02	1	864,	0	2412	utr3
chr1	32503506	32503596	ENST00000492989.1	KHDRBS1	+	0.000363078	1.64	1	90,	0	1215	cds
chr1	24382829	24382950	ENST00000330966.7	MYOM3	-	0.0011749	6.2	1	121,	0	5809	utr3
chr3	39438363	39438752	ENST00000273158.4	SLC25A38	+	1.58489e-22	4.24	1	389,	0	2123	utr3
chr17	35441932	35442112	ENST00000591119.1	ACACA	-	7.07946e-09	3.03	1	180,	0	5315	utr3
chr19	7977275	7977693	ENST00000397981.3	MAP2K7	+	3.16228e-17	12.1	1	418,	0	3430	cds, utr3
chr15	85681291	85681591	ENST00000394553.1	PDE8A	+	6.45654e-10	3.59	1	300,	0	3912	utr3
chr16	31072170	31072410	ENST00000394983.2	ZNF668	-	8.70964e-07	3.89	1	240,	0	2717	cds, utr3
chr8	21938871	21938931	ENST00000517600.1	DMTN	+	0.0030903	1.77	1	60,	0	1569	cds
chr18	77474650	77475219	ENST00000591598.1	CTDP1	+	3.98107e-15	5.95	1	569,	0	3228	cds
chr9	139820253	139820463	ENST00000536468.1	TRAF2	+	1.99526e-11	3.61	1	210,	0	1789	utr3, cds
chr19	49621980	49622130	ENST00000408991.2	C19orf73	-	0.000190546	8.67	1	150,	0	743	cds
chr17	27076573	27076991	ENST00000262395.5	TRAF4	+	3.98107e-22	2.94	1	418,	0	2921	cds, utr3
chr1	52305953	52306133	ENST00000539524.1	NRD1	-	1.69824e-05	2.12	1	180,	0	3380	utr5, cds
chr12	132262678	132281757	ENST00000261674.4	SFSWAP	+	1.34896e-09	2.45	3	197,126,35,	0,8329,19044	3246	cds
chr17	72764626	72764955	ENST00000262613.5	SLC9A3R1	+	7.94328e-12	1.92	1	329,	0	1969	utr3, cds
chr11	73977938	73978089	ENST00000331597.4	P4HA3	-	0.00102329	2.48	1	151,	0	2274	utr3
chr8	30429652	30429743	ENST00000320203.4	RBPMS	+	0.00323594	2.48	1	91,	0	3110	utr3
chr12	90018148	90024293	ENST00000393164.2	ATP2B1	-	5.01187e-12	1.9	4	26,162,39,12,	0,2082,3306,6133	3127	cds
chr8	22880150	22881740	ENST00000347739.3	TNFRSF10B	-	3.98107e-24	6.01	2	347,40,	0,1550	1723	utr3, cds
chr12	114362523	114364940	ENST00000261741.5	RBM19	-	0.00057544	3.12	2	39,82,	0,2335	4194	cds
chr6	158094228	158094349	ENST00000359775.5	ZDHHC14	+	0.000457088	6.06	1	121,	0	7380	utr3
chr19	38795753	38795904	ENST00000337679.8	YIF1B	-	1.58489e-19	2.83	1	151,	0	1257	utr3
chr9	138012011	138012310	ENST00000252854.4	OLFM1	+	1.7378e-05	5.62	1	299,	0	2591	utr3, cds
chr1	10500407	10511611	ENST00000602787.1	APITD1	+	2.51189e-08	2.85	2	63,178,	0,11026	1469	cds
chr6	131190778	131191197	ENST00000527411.1	EPB41L2	-	1.7378e-10	3.79	1	419,	0	4186	cds
chr19	2430318	2430619	ENST00000325327.3	LMNB2	-	6.91831e-05	2.18	1	301,	0	4671	utr3
chr19	58967779	58968439	ENST00000545523.1	ZNF324B	+	1.28825e-05	16.5	1	660,	0	2368	utr3, cds
chr8	22428512	22429334	ENST00000523348.1	SORBS3	+	8.91251e-10	2.22	2	222,104,	0,718	680	cds
chr16	2312755	2314316	ENST00000397086.2	RNPS1	-	2.04174e-07	1.94	3	88,192,140,	0,341,1421	2069	cds
chr3	48474433	48476243	ENST00000412398.2	CCDC51	-	8.70964e-08	3.85	3	143,165,17,	0,683,1793	1385	cds, utr5
chr19	10221004	10221930	ENST00000393793.1	PPAN	+	1e-127	11.7	4	74,130,170,310,	0,156,368,616	1575	cds, utr3
chr17	27493600	27493810	ENST00000527372.1	MYO18A	-	3.89045e-06	3.72	1	210,	0	7597	cds
chr12	49745179	49745928	ENST00000549441.2	DNAJC22	+	1e-164	323	1	749,	0	2903	cds, utr3
chr13	111371953	111372432	ENST00000375774.3	ING1	+	5.01187e-11	5.71	1	479,	0	2870	cds, utr3
chrX	47088204	47088413	ENST00000457458.2	CDK16	+	6.30957e-27	2.22	1	209,	0	3158	utr3
chr2	242611677	242611796	ENST00000396411.3	ATG4B	+	1.02329e-06	2.53	1	119,	0	1384	utr3
chr7	6061970	6062031	ENST00000199389.6	EIF2AK1	-	0.00301995	4.96	1	61,	0	4463	utr3
chr22	20229174	20229264	ENST00000416372.1	RTN4R	-	0.000346737	3.78	1	90,	0	1777	utr3, cds
chr5	132334197	132334496	ENST00000324170.3	ZCCHC10	-	3.98107e-12	5.23	1	299,	0	2178	cds, utr3
chr3	101488986	101489106	ENST00000341893.3	CEP97	+	0.000954993	12.4	1	120,	0	8361	utr3
chr9	134073757	134073818	ENST00000411637.2	NUP214	+	3.89045e-05	2.55	1	61,	0	7538	cds
chr9	104122698	104122759	ENST00000259407.2	BAAT	-	0.00338844	9.91	1	61,	0	3377	utr3
chr16	87734020	87734380	ENST00000446344.1	FLJ00104	-	0.000114815	9.09	1	360,	0	6938	utr3
chr1	36559145	36559414	ENST00000373178.4	ADPRHL2	+	6.91831e-06	2.45	1	269,	0	1668	utr3
chr12	58026656	58026717	ENST00000550764.1	B4GALNT1	-	0.00239883	6.61	1	61,	0	1967	utr5
chr11	62557658	62557718	ENST00000533861.1	TMEM179B	+	3.98107e-07	2.67	1	60,	0	797	utr3
chr3	15687121	15687329	ENST00000303498.5	BTD	+	6.0256e-07	3.72	1	208,	0	2075	utr3
chr16	56839421	56839598	ENST00000566678.1	NUP93	+	2.04174e-06	2.51	1	177,	0	442	utr3, cds
chr8	38269495	38269974	ENST00000532791.1	FGFR1	-	7.94328e-20	5.33	1	479,	0	5590	utr3
chr8	27593597	27605790	ENST00000522915.1	CCDC25	-	7.94328e-14	5.18	3	165,46,197,	0,4391,11996	785	utr3, cds
chr20	34782156	34797577	ENST00000202028.5	EPB41L1	+	1.99526e-20	3.94	3	126,183,168,	0,3624,15253	3514	cds
chr12	50514086	50514234	ENST00000548985.1	COX14	+	0.00147911	1.34	1	148,	0	677	utr3
chr4	139091570	139091630	ENST00000280612.5	SLC7A11	-	0.000537032	7.85	1	60,	0	9645	utr3
chr11	32124850	32125973	ENST00000532942.1	RCN1	+	5.37032e-08	1.79	2	176,63,	0,1060	1191	cds
chr1	11980066	11980307	ENST00000376572.3	KIAA2013	-	5.01187e-11	2.65	1	241,	0	2815	utr3
chr19	36105998	36106198	ENST00000203166.5	HAUS5	+	8.91251e-05	3.3	2	51,70,	0,130	4283	cds
chr9	139977465	139977705	ENST00000360271.3	UAP1L1	+	0.000281838	6.33	1	240,	0	3201	utr3
chr19	19791210	19791510	ENST00000592502.1	ZNF101	+	0.000104713	15.7	1	300,	0	4627	utr3
chr11	63676461	63676969	ENST00000377810.3	MARK2	+	7.94328e-19	4.77	1	508,	0	4536	utr3, cds
chr1	1375101	1376205	ENST00000404702.3	VWA1	+	3.98107e-24	6.21	1	1104,	0	4264	cds, utr3
chr9	33973212	33989080	ENST00000379238.1	UBAP2	-	1e-07	2.62	3	23,78,110,	0,13545,15758	4289	cds
chr10	102746125	102746508	ENST00000370234.4	MRPL43	-	9.54993e-06	1.64	2	204,3,	0,380	798	cds, utr3
chr16	4511699	4513759	ENST00000572110.1	NMRAL1	-	1.25893e-42	4.37	2	261,81,	0,1979	456	cds, utr3
chr18	9255181	9256768	ENST00000262126.4	ANKRD12	+	3.16228e-21	5.58	1	1587,	0	11288	cds
chrX	64955266	64959880	ENST00000360270.5	MSN	+	6.30957e-56	4.2	6	26,131,161,93,225,290,	0,1390,1773,3120,3565,4324	3942	utr3, cds
chr14	21558242	21558752	ENST00000421093.2	ZNF219	-	1.58489e-20	4.01	1	510,	0	2908	utr3, cds
chr17	19646593	19648446	ENST00000426645.2	ALDH3A1	-	1e-40	1.58	2	183,136,	0,1717	781	utr5, cds
chr6	109001152	109001331	ENST00000540898.1	FOXO3	+	1.14815e-05	19	1	179,	0	2553	utr3
chr8	98656916	98673311	ENST00000336273.3	MTDH	+	1.23027e-06	1.65	2	199,12,	0,16383	6177	cds
chr20	34810306	34818353	ENST00000338074.2	EPB41L1	+	1.99526e-32	2.85	2	10,1100,	0,6947	6266	utr3, cds
chr1	231360074	231362732	ENST00000366651.3	C1orf131	-	8.31764e-06	2.48	4	86,53,87,14,	0,1142,2410,2644	1432	cds
chr3	111632195	111632316	ENST00000477695.1	PHLDB2	+	0.00169824	3.58	1	121,	0	5813	cds
chr16	3535030	3536009	ENST00000610180.1	NAA60	+	1.25893e-31	5.96	2	53,543,	0,436	2647	utr3
chr15	86303776	86304075	ENST00000337975.5	KLHL25	-	2.0893e-06	21.5	1	299,	0	3758	utr3
chr17	7293111	7293231	ENST00000574401.1	TMEM256-PLSCR3	-	0.000457088	2.23	1	120,	0	2032	utr3
chr20	57582122	57582302	ENST00000217131.5	CTSZ	-	3.16228e-11	3.81	1	180,	0	1495	utr5, cds
chr18	45368073	45368253	ENST00000586040.1	SMAD2	-	6.0256e-06	2.51	1	180,	0	1971	utr3, cds
chr9	96294751	96294871	ENST00000446420.2	FAM120A	+	1.99526e-05	18.2	1	120,	0	1701	utr3
chr1	1480258	1480378	ENST00000291386.3	SSU72	-	3.16228e-08	1.68	1	120,	0	1290	cds
chr16	90033512	90033632	ENST00000570182.1	DEF8	+	0.000398107	2.8	1	120,	0	3549	utr3
chr7	44663978	44664158	ENST00000444676.1	OGDH	+	1.44544e-05	3.58	1	180,	0	3309	cds
chr2	71295808	71297960	ENST00000443938.2	NAGK	+	1.58489e-08	2.79	3	34,85,90,	0,1823,2062	1221	utr5, cds
chr3	100463729	100467006	ENST00000476228.1	TFG	+	0.00151356	1.46	2	46,14,	0,3263	1783	cds
chr11	33730972	33731150	ENST00000351554.3	CD59	-	1.99526e-08	1.9	1	178,	0	1775	utr3
chr14	100594879	100602271	ENST00000544450.2	EVL	+	3.16228e-16	5.13	4	206,122,61,30,	0,1020,4176,7362	3704	cds
chr3	129274496	129275463	ENST00000324093.4	PLXND1	-	1.25893e-48	9.95	2	775,4,	0,963	7094	utr3, cds
chr4	90170340	90170461	ENST00000609438.1	GPRIN3	-	0.000316228	5.78	1	121,	0	14244	cds
chr11	64577719	64577960	ENST00000377326.3	MEN1	-	3.71535e-06	20.7	1	241,	0	3150	utr5
chr16	56977167	56977406	ENST00000439977.2	HERPUD1	+	1.58489e-11	2.7	1	239,	0	1964	utr3, cds
chr19	6746156	6751205	ENST00000313244.9	TRIP10	+	1.58489e-27	5.07	6	51,110,133,140,122,132,	0,306,3788,4146,4366,4917	2153	cds
chr11	27679858	27679979	ENST00000532997.1	BDNF	-	6.76083e-05	9.5	1	121,	0	3930	cds
chr2	74784264	74784325	ENST00000233668.5	DOK1	+	0.00141254	4.54	1	61,	0	2555	utr3
chr19	56180942	56185782	ENST00000450554.2	U2AF2	+	3.16228e-55	3.92	2	116,483,	0,4357	3022	utr3, cds
chr1	1246985	1247045	ENST00000421495.2	CPSF3L	-	6.76083e-05	2.16	1	60,	0	1868	utr3
chr16	90033514	90033634	ENST00000268676.7	DEF8	+	0.000398107	2.8	1	120,	0	3725	utr3
chr8	41401314	41401583	ENST00000276533.3	GINS4	+	4.16869e-05	4.68	1	269,	0	3841	utr3
chr13	53250389	53250450	ENST00000343788.6	SUGT1	+	0.000645654	1.5	1	61,	0	1217	cds
chr1	151171265	151171475	ENST00000349792.5	PIP5K1A	+	0.000125893	3.54	1	210,	0	3767	utr5, cds
chr14	21896104	21896195	ENST00000430710.3	CHD8	-	0.00446684	2.48	1	91,	0	7420	cds
chr19	30106626	30106776	ENST00000221770.3	POP4	+	0.000204174	2.42	1	150,	0	2321	utr3
chr16	50349387	50349597	ENST00000394697.2	ADCY7	+	6.0256e-07	7.85	1	210,	0	6213	utr3, cds
chr16	3018081	3018320	ENST00000571007.1	KREMEN2	+	0.000275423	7.85	1	239,	0	1877	utr3
chr7	1098774	1098864	ENST00000397095.1	GPR146	+	0.00162181	11.6	1	90,	0	1966	utr3
chr16	88875835	88876072	ENST00000378364.3	APRT	-	1e-57	3.23	1	237,	0	947	utr3
chr7	5271338	5271399	ENST00000288828.4	WIPI2	+	1.20226e-05	3.68	1	61,	0	4476	utr3
chr11	47290219	47290368	ENST00000527949.1	NR1H3	+	6.30957e-24	7	1	149,	0	1065	utr3, cds
chr19	11616743	11617123	ENST00000588998.1	ECSIT	-	1.99526e-13	3.79	1	380,	0	818	utr3
chr2	74380882	74381393	ENST00000396049.4	MOB1A	-	1.58489e-16	29.3	1	511,	0	4885	utr3
chr19	50979812	50982274	ENST00000597426.1	EMC10	+	0.00134896	2.22	3	43,16,61,	0,1430,2401	180	cds
chr8	27593589	27605784	ENST00000539095.1	CCDC25	-	3.16228e-13	4.25	3	173,46,191,	0,4399,12004	1022	utr3, cds
chr3	49754802	49754952	ENST00000320431.7	AMIGO3	-	0.000549541	13.2	1	150,	0	2862	utr3
chr6	136683827	136686950	ENST00000454590.1	MAP7	-	0.00109648	2.22	2	13,78,	0,3045	3119	cds
chr4	6324812	6325257	ENST00000382599.4	PPP2R2C	-	8.12831e-08	3.43	1	445,	0	1807	utr3, cds
chr22	46758558	46759009	ENST00000262738.3	CELSR1	-	7.94328e-61	13	1	451,	0	11389	utr3
chr11	82876967	82877385	ENST00000530660.1	PCF11	+	3.63078e-06	2.82	1	418,	0	3309	cds
chr12	58190211	58190597	ENST00000454289.3	TSFM	+	1e-116	13.5	1	386,	0	2192	utr3, cds
chr9	14307509	14313949	ENST00000397575.3	NFIB	-	3.46737e-05	5.78	2	10,469,	0,5971	2869	utr5, cds
chr1	114437696	114437816	ENST00000369567.1	AP4B1	-	0.000489779	2.59	1	120,	0	2144	cds
chr17	42295581	42295697	ENST00000530828.1	UBTF	-	0.000281838	2.48	1	116,	0	721	cds, utr5
chr3	52326847	52326938	ENST00000354773.4	GLYCTK	+	0.000457088	6.06	1	91,	0	3622	utr3
chr19	44270684	44271220	ENST00000600909.1	KCNN4	-	7.94328e-57	9.5	1	536,	0	1190	utr3
chr7	1585127	1585487	ENST00000297477.5	TMEM184A	-	3.01995e-06	8.81	1	360,	0	6276	utr3
chr2	74685628	74686088	ENST00000428943.1	WBP1	+	3.98107e-16	4.31	2	170,130,	0,330	989	cds, utr5
chr8	27316216	27316486	ENST00000420218.2	PTK2B	+	6.45654e-08	3.23	1	270,	0	3936	utr3
chr12	123466215	123467456	ENST00000543566.1	ARL6IP4	+	1e-149	3.62	4	211,118,70,290,	0,288,800,951	1587	cds, utr3
chr5	177577856	177580561	ENST00000511078.1	NHP2	-	5.01187e-12	1.77	2	138,70,	0,2635	475	cds
chr22	31322597	31322804	ENST00000445980.1	MORC2	-	3.46737e-07	17.3	1	207,	0	766	utr3, cds
chr16	343536	348056	ENST00000262320.3	AXIN1	-	1.99526e-11	4.79	3	182,171,335,	0,3519,4185	3643	cds
chr5	96100977	96103147	ENST00000510756.1	CAST	+	0.000724436	1.34	3	52,93,6,	0,779,2164	2310	cds
chr8	134250996	134251145	ENST00000537882.1	NDRG1	-	0.000128825	1.64	1	149,	0	2918	cds, utr3
chr16	28878017	28880394	ENST00000322610.8	SH2B1	+	5.01187e-12	8.92	3	337,102,68,	0,634,2309	3095	cds
chr17	46628337	46651295	ENST00000490677.1	HOXB3	-	6.91831e-10	33	2	203,97,	0,22861	1109	utr5, cds
chr6	157529892	157530192	ENST00000275248.4	ARID1B	+	9.33254e-06	3.58	1	300,	0	8224	utr3
chr4	2067281	2067342	ENST00000423729.2	NAT8L	+	0.00363078	3.63	1	61,	0	5870	utr3
chrX	20153866	20159885	ENST00000379593.1	EIF1AX	-	1.58489e-13	2.64	2	93,143,	0,5876	765	utr5, cds
chr1	150444101	150444222	ENST00000401000.4	RPRD2	+	5.62341e-05	3.67	1	121,	0	7605	cds
chr9	132576141	132576498	ENST00000351698.4	TOR1A	-	7.94328e-19	4.59	1	357,	0	2076	utr3, cds
chr9	116170909	116171982	ENST00000374169.3	POLE3	-	2.51189e-35	4.98	2	354,93,	0,980	2109	cds, utr3
chr20	32232939	32233209	ENST00000543126.1	CBFA2T2	+	6.45654e-06	19.8	1	270,	0	3502	utr3
chrY	22737709	22749926	ENST00000382772.3	EIF1AY	+	7.94328e-11	7.02	4	64,84,104,17,	0,3784,6766,12200	746	utr5, cds
chr1	109944448	109944538	ENST00000538610.1	PSMA5	-	0.000104713	6.88	1	90,	0	985	utr3
chr14	68117992	68118170	ENST00000261783.3	ARG2	+	4.89779e-06	1.63	1	178,	0	2045	utr3
chr17	49082597	49083479	ENST00000357122.4	SPAG9	-	0.00042658	2.2	2	27,34,	0,848	4761	cds
chr11	75115842	75132968	ENST00000527446.1	RPS3	+	0	3.47	2	70,198,	0,16928	1306	cds, utr3
chr16	84600282	84600492	ENST00000564057.1	COTL1	-	1.58489e-27	2.2	1	210,	0	1677	utr3, cds
chr6	26156935	26157343	ENST00000304218.3	HIST1H1E	+	1e-128	7.59	1	408,	0	785	cds, utr3
chr6	127797278	127797339	ENST00000525778.1	SOGA3	-	0.00239883	6.61	1	61,	0	4077	cds
chr1	186282936	186283267	ENST00000367486.3	PRG4	+	3.16228e-17	4.84	1	331,	0	4913	utr3
chr12	41463976	41464067	ENST00000348761.2	CNTN1	+	0.000389045	2.32	1	91,	0	3328	utr3
chr17	48166973	48167093	ENST00000007722.7	ITGA3	+	1e-13	2.01	1	120,	0	3665	utr3
chr19	56132285	56132554	ENST00000325351.4	ZNF784	-	1e-05	2.85	1	269,	0	2021	utr3
chr16	4935364	4935514	ENST00000592772.1	PPL	-	8.12831e-06	11.2	1	150,	0	3615	cds
chr5	153826192	153826339	ENST00000440364.2	SAP30L	+	0.000275423	7.85	1	147,	0	792	cds
chr1	6694674	6694824	ENST00000377577.5	DNAJC11	-	2.95121e-05	2.23	1	150,	0	3311	utr3
chr22	29684615	29688574	ENST00000397938.2	EWSR1	+	6.30957e-20	2.17	4	160,38,33,98,	0,2935,3510,3861	2654	cds
chr19	867963	868456	ENST00000325464.1	MED16	-	3.98107e-18	4.23	2	288,41,	0,452	2922	utr3, cds
chr17	71197755	71197905	ENST00000438720.3	COG1	+	0.000190546	2.83	1	150,	0	4051	cds
chr19	49298382	49298532	ENST00000316273.6	BCAT2	-	5.88844e-05	1.49	1	150,	0	1552	utr3
chr12	56398081	56398800	ENST00000356124.4	SUOX	+	3.16228e-21	9.42	1	719,	0	2306	cds
chrX	48837859	48839432	ENST00000376425.3	GRIPAP1	-	7.07946e-07	5.51	4	25,96,78,42,	0,148,347,1531	2909	cds
chr6	33740249	33740517	ENST00000508327.1	LEMD2	-	5.12861e-10	2.98	1	268,	0	1306	cds, utr3
chr14	24475400	24475608	ENST00000534993.1	DHRS4L2	+	5.01187e-52	4.45	1	208,	0	1244	utr3
chr17	27401225	27419364	ENST00000533112.1	MYO18A	-	3.16228e-29	4.04	8	707,123,140,186,138,84,117,4,	0,8108,12230,12728,15753,16324,16602,18135	7522	utr3, cds
chr19	47258875	47259020	ENST00000600005.1	FKRP	+	5.49541e-05	9.09	1	145,	0	548	cds
chr16	69154061	69154446	ENST00000519520.1	CHTF8	-	3.16228e-14	3.68	1	385,	0	856	utr3
chr10	82281641	82281881	ENST00000429989.3	TSPAN14	+	1e-22	6	1	240,	0	16183	utr3
chr4	2916741	2930066	ENST00000503455.2	ADD1	+	1.51356e-05	2.96	4	26,99,37,169,	0,10999,11624,13156	3206	utr3, cds
chr9	140342651	140342802	ENST00000371475.3	NSMF	-	9.54993e-08	4.79	1	151,	0	3646	utr3
chr3	14709673	14711545	ENST00000383794.3	CCDC174	+	0.000776247	2.13	2	15,105,	0,1767	2942	cds
chr6	136597575	136597636	ENST00000392348.2	BCLAF1	-	0.00194984	1.91	1	61,	0	2610	cds
chr12	117290571	117290780	ENST00000407967.3	RNFT2	+	3.80189e-07	2.62	1	209,	0	2415	utr3
chr5	180650706	180660700	ENST00000315073.5	TRIM41	+	1.99526e-20	9.25	5	1106,96,231,23,65,	0,7037,8952,9706,9929	3637	cds, utr5
chr11	96117259	96117320	ENST00000423339.2	CCDC82	-	0.0047863	2.79	1	61,	0	1878	cds
chr12	52636913	52642408	ENST00000331817.5	KRT7	+	1e-270	1.67	4	8,221,35,34,	0,2282,5047,5461	1754	cds
chr19	39664323	39664563	ENST00000593690.1	PAK4	+	5.01187e-11	3.25	1	240,	0	3025	cds
chr17	19646577	19651594	ENST00000395555.3	ALDH3A1	-	1e-41	1.59	3	199,167,23,	0,1703,4994	1495	utr5, cds
chr14	65209004	65209155	ENST00000247226.7	PLEKHG3	+	4.7863e-05	4.03	1	151,	0	6989	cds
chr22	30165753	30166016	ENST00000401406.3	UQCR10	+	1.25893e-78	4.53	1	263,	0	584	utr3
chr5	140894588	140894738	ENST00000253811.6	DIAPH1	-	1.14815e-05	2	1	150,	0	5792	utr3
chrX	2822790	2823061	ENST00000381154.1	ARSD	-	2.95121e-07	2.91	1	271,	0	5159	utr3
chr10	70097709	70098980	ENST00000354695.5	HNRNPH3	+	3.98107e-19	1.89	3	44,140,84,	0,550,1187	1332	cds
chr12	113827052	113827203	ENST00000280800.3	PLBD2	+	4.2658e-07	3.3	1	151,	0	2573	utr3
chr17	48435884	48438182	ENST00000017003.2	XYLT2	+	3.98107e-43	9.87	2	17,853,	0,1445	3507	utr3, cds
chrX	118586974	118587244	ENST00000217909.7	SLC25A43	+	3.16228e-11	5.08	1	270,	0	2783	cds, utr3
chr1	205271186	205273188	ENST00000367157.3	NUAK2	-	7.94328e-51	107	1	2002,	0	3405	utr3, cds
chr9	128126509	128126660	ENST00000394104.2	GAPVD1	+	6.0256e-05	16.5	1	151,	0	6861	utr3
chr10	123970266	123976203	ENST00000453444.2	TACC2	+	1.99526e-72	8.8	3	957,61,62,	0,4639,5875	8963	cds
chr3	9785536	9786793	ENST00000433861.2	BRPF1	+	8.12831e-06	11.2	2	49,102,	0,1155	4304	cds
chr3	134089605	134089784	ENST00000513145.1	AMOTL2	-	4.67735e-06	3.3	1	179,	0	2653	cds
chr9	112930904	112931264	ENST00000302798.7	PALM2-AKAP2	+	5.37032e-09	12.1	1	360,	0	4718	utr3
chr21	27252861	27252981	ENST00000358918.3	APP	-	3.38844e-06	1.94	1	120,	0	3578	utr3
chrX	135593848	135594207	ENST00000218364.4	HTATSF1	+	1.58489e-28	2.55	1	359,	0	2775	utr3, cds
chr17	42295580	42298605	ENST00000302904.4	UBTF	-	0.000281838	2.62	2	84,37,	0,2988	4997	utr5, cds
chr19	14589087	14590235	ENST00000591349.1	GIPC1	-	1.58489e-20	1.95	3	292,82,12,	0,408,1136	1068	cds, utr3
chr15	89858547	89859764	ENST00000310775.7	FANCI	+	1.99526e-22	2.37	2	73,137,	0,1080	4743	utr3, cds
chr19	1585155	1592552	ENST00000434436.3	MBD3	-	0.000537032	2.18	2	58,32,	0,7365	2498	cds
chr9	33927923	33933533	ENST00000539807.1	UBAP2	-	3.16228e-05	2.25	3	67,67,46,	0,4636,5564	3107	cds
chr5	140896171	140905866	ENST00000389054.3	DIAPH1	-	1.58489e-25	4.93	4	404,87,136,3,	0,7538,9433,9692	5786	utr3, cds
chr19	45684909	45685059	ENST00000433642.2	BLOC1S3	+	3.16228e-23	5.29	1	150,	0	2601	utr3
chr9	130928344	130928613	ENST00000541172.1	CIZ1	-	1.02329e-10	1.71	1	269,	0	2858	utr3, cds
chr2	68357769	68358426	ENST00000295121.6	WDR92	-	1.99526e-61	51.4	1	657,	0	2626	utr3, cds
chr5	134363751	134364553	ENST00000265340.7	PITX1	-	2.51189e-75	12.3	1	802,	0	2406	utr3, cds
chr20	35444119	35444360	ENST00000237536.4	SOGA1	-	3.71535e-06	20.7	1	241,	0	14371	cds
chr20	36031872	36033249	ENST00000445403.1	SRC	+	1e-140	4.11	1	1377,	0	4099	utr3
chr7	157155875	157155963	ENST00000441561.1	DNAJB6	+	0.000169824	2.02	1	88,	0	1022	cds
chr2	231268175	231268355	ENST00000243810.6	SP140L	+	1.38038e-05	18.2	1	180,	0	3591	utr3
chr16	28884863	28885133	ENST00000337120.5	SH2B1	+	7.24436e-10	2.95	1	270,	0	6043	utr3
chr17	15531280	15531968	ENST00000336708.7	TRIM16	-	1e-162	39.6	1	688,	0	2900	utr3, cds
chr2	206547832	206547982	ENST00000417189.1	NRP2	+	0.00011749	2.18	1	150,	0	2386	utr5
chr14	103369682	103371733	ENST00000539721.1	TRAF3	+	1.14815e-06	3.25	2	84,184,	0,1867	1786	cds
chr2	220101534	220101772	ENST00000356283.3	GLB1L	-	1.41254e-05	13.2	1	238,	0	2223	utr3
chr17	75489089	75494930	ENST00000588690.1	SEPT9	+	6.76083e-10	1.68	3	69,52,326,	0,4307,5515	2919	utr3, cds
chr9	130697377	130697852	ENST00000314392.8	DPM2	-	0	17.9	1	475,	0	1542	utr3
chr3	136574194	136574254	ENST00000393079.3	SLC35G2	+	0.000891251	4.75	1	60,	0	1577	cds
chr3	136574075	136574135	ENST00000393079.3	SLC35G2	+	0.00074131	3.85	1	60,	0	1577	cds
chr2	110373312	110373670	ENST00000356454.3	SOWAHC	+	1.23027e-10	35.5	1	358,	0	4653	cds, utr3
chr6	18128868	18129047	ENST00000309983.4	TPMT	-	3.98107e-05	14	1	179,	0	3181	utr3
chr2	27605456	27608695	ENST00000344034.4	PPM1G	-	1e-109	3.67	5	16,235,141,416,82,	0,776,1362,2083,3157	2311	cds
chr8	41393883	41394796	ENST00000523277.2	GINS4	+	3.80189e-05	2.31	2	82,98,	0,815	3873	cds
chr19	39889898	39890199	ENST00000599213.2	MED29	+	3.98107e-32	76.8	1	301,	0	2490	utr3
chr6	4021678	4032755	ENST00000337659.6	PRPF4B	+	3.98107e-25	4.32	2	22,963,	0,10114	4415	cds
chr8	124027404	124027730	ENST00000419562.2	DERL1	-	3.16228e-31	7.32	1	326,	0	918	utr3, cds
chr17	48445228	48445525	ENST00000503633.1	MRPL27	-	1e-208	5.97	1	297,	0	742	utr3
chr6	44201342	44201462	ENST00000371731.1	SLC29A1	+	0.000301995	1.63	1	120,	0	2258	utr3
chr11	10328392	10328482	ENST00000528655.1	ADM	+	4.2658e-07	1.98	1	90,	0	1889	utr3
chr3	113442378	113464882	ENST00000240922.3	NAA50	-	8.51138e-10	2.93	3	10,137,94,	0,427,22410	6135	utr5, cds
chr10	104239292	104239383	ENST00000487599.1	ACTR1A	-	6.60693e-06	1.57	1	91,	0	2726	utr3
chr3	49570314	49571125	ENST00000308775.2	DAG1	+	2.51189e-68	6.83	1	811,	0	5518	utr3, cds
chr15	40627871	40628015	ENST00000559313.1	C15orf52	-	6.30957e-05	7.16	2	30,31,	0,113	3022	cds
chr1	209789925	209791297	ENST00000455193.1	LAMB3	-	5.01187e-24	8.08	3	44,177,46,	0,829,1326	710	cds
chr22	32340567	32346354	ENST00000397492.1	YWHAH	+	1.25893e-19	6.88	2	239,60,	0,5727	1879	utr5, cds
chr16	88781754	88781933	ENST00000327397.7	PIEZO1	-	2.63027e-09	2.61	1	179,	0	1631	utr3
chr18	71920530	71920740	ENST00000299438.9	CYB5A	-	1.25893e-16	2.51	1	210,	0	718	utr3
chr16	57697501	57697891	ENST00000562558.1	GPR56	+	3.98107e-47	3.72	1	390,	0	3858	utr3
chr22	38485134	38485195	ENST00000381669.3	BAIAP2L2	-	0.000537032	7.85	1	61,	0	2146	cds
chr3	53125664	53125904	ENST00000296292.3	RFT1	-	3.98107e-18	3.32	1	240,	0	5108	utr3
chr14	23790838	23791484	ENST00000594872.1	AL049829.1	-	1e-127	14	2	189,90,	0,556	279	cds
chr20	36012100	36014517	ENST00000373567.2	SRC	+	7.24436e-10	3.44	3	5,254,40,	0,452,2377	4321	utr5, cds
chr20	34239984	34240075	ENST00000374104.3	RBM12	-	0.000549541	2.66	1	91,	0	5213	utr3
chr15	40764996	40765294	ENST00000306243.5	CHST14	+	3.31131e-06	2.2	1	298,	0	2194	utr3
chr7	102088916	102089426	ENST00000478730.2	ORAI2	+	1.99526e-17	57.8	1	510,	0	5531	utr3
chr1	156770451	156770602	ENST00000353233.3	PRCC	+	7.94328e-12	2.17	1	151,	0	1948	utr3
chr14	24777224	24777404	ENST00000267425.3	NOP9	+	1.99526e-12	3.23	1	180,	0	6033	utr3
chr8	86126721	86127188	ENST00000417663.2	C8orf59	-	3.98107e-12	2.2	2	139,39,	0,428	853	cds, utr3
chr1	1247849	1248294	ENST00000421495.2	CPSF3L	-	4.16869e-06	1.99	3	32,108,128,	0,123,317	1868	cds
chr12	53551980	53552070	ENST00000379843.3	CSAD	-	0.00190546	10.7	1	90,	0	2253	utr3
chr16	27232304	27232364	ENST00000568965.1	KDM8	+	0.00281838	10.7	1	60,	0	1655	utr3
chr16	81009698	81009965	ENST00000219400.3	CMC2	-	1.58489e-24	3.66	1	267,	0	947	utr3
chr19	1585178	1592822	ENST00000592012.1	MBD3	-	0.000114815	11.6	2	35,206,	0,7438	2518	utr5, cds
chr3	194309175	194309266	ENST00000273580.7	TMEM44	-	0.000275423	4.63	1	91,	0	2381	utr3, cds
chr8	27466453	27471159	ENST00000523396.1	CLU	-	1.25893e-41	2.35	3	150,126,65,	0,1538,4641	426	cds, utr5
GL000255.1	1206214	1206454	ENST00000383619.3	HLA-A	+	2.13796e-06	1.85	1	240,	0	1854	utr3
chr10	120445317	120445677	ENST00000369151.3	CACUL1	-	1.28825e-10	4.08	1	360,	0	6733	utr3, cds
chr11	125763560	125763889	ENST00000530811.1	PUS3	-	4.46684e-06	7.16	1	329,	0	1790	cds, utr3
chr14	103969283	103969582	ENST00000553942.1	MARK3	+	7.94328e-17	2.78	1	299,	0	2298	utr3, cds
chr1	24122385	24123374	ENST00000456977.1	GALE	-	6.30957e-16	3.65	4	112,115,86,9,	0,255,801,980	672	cds, utr3
chr19	45976170	45976588	ENST00000417353.2	FOSB	+	1e-16	8.34	1	418,	0	3667	utr3, cds
chr1	46083197	46083967	ENST00000350030.3	NASP	+	2.51189e-24	2.35	2	66,235,	0,535	3207	utr3, cds
chr19	39432917	39433125	ENST00000595329.1	FBXO17	-	1.99526e-17	3.54	1	208,	0	1299	utr3
chr16	4733873	4739184	ENST00000262370.7	MGRN1	+	3.98107e-17	5.93	2	60,388,	0,4923	3966	utr3, cds
chr8	142204197	142204527	ENST00000523308.1	DENND3	+	6.91831e-06	3.11	1	330,	0	2959	cds, utr3
chr11	65340094	65340214	ENST00000527920.1	SSSCA1	+	2.81838e-05	5.45	1	120,	0	806	utr3
chr18	46385968	46386089	ENST00000382998.4	CTIF	+	0.000104713	6.88	1	121,	0	4407	utr3
chr17	71281249	71282261	ENST00000335793.3	CDC42EP4	-	1.58489e-53	8.7	1	1012,	0	3272	cds, utr3
chr5	81571838	81571899	ENST00000510019.1	RPS23	-	1.54882e-06	1.37	1	61,	0	1019	utr3
chr16	70721344	70721493	ENST00000536184.2	VAC14	-	7.94328e-11	3.28	1	149,	0	2161	utr3
chr16	22337205	22337355	ENST00000299853.5	POLR3E	+	2.0893e-05	3.37	1	150,	0	3697	cds
chr1	110566266	110566357	ENST00000369799.5	AHCYL1	+	1e-13	2.42	1	91,	0	4015	utr3
chr7	102091367	102091697	ENST00000478730.2	ORAI2	+	4.16869e-06	9.91	1	330,	0	5531	utr3
chr22	29695610	29696326	ENST00000332035.6	EWSR1	+	3.16228e-55	2.13	2	231,215,	0,501	1989	utr3, cds
chr14	24424329	24436444	ENST00000308178.8	DHRS4	+	0.000616595	1.54	2	92,25,	0,12090	496	cds
chr19	1106631	1106778	ENST00000354171.8	GPX4	+	5.01187e-25	1.51	1	147,	0	908	utr3
chr11	71820604	71821200	ENST00000307198.7	LRTOMT	+	1.25893e-18	3.15	1	596,	0	3601	utr3
chr6	36891467	36891588	ENST00000480824.2	C6orf89	+	0.00074131	2.68	1	121,	0	6861	utr3
chr8	22877884	22878123	ENST00000276431.4	TNFRSF10B	-	6.30957e-16	9.4	1	239,	0	4146	utr3
GL949752.1	182482	182601	ENST00000570925.1	RPS9	+	0.000275423	2.19	1	119,	0	1600	utr3
chr17	38137109	38140632	ENST00000264639.4	PSMD3	+	5.01187e-59	4.55	2	334,86,	0,3437	2158	utr5, cds
chr11	66436223	66436464	ENST00000525754.1	RBM4B	-	2.0893e-05	6.4	1	241,	0	2339	cds
chr3	12475605	12475754	ENST00000309576.6	PPARG	+	5.62341e-05	2	1	149,	0	1870	utr3, cds
chr19	55602280	55604570	ENST00000263433.3	PPP1R12C	-	2.51189e-86	8.45	9	646,51,51,105,103,41,86,61,50,	0,737,946,1309,1529,1709,1870,2103,2240	2924	utr3, cds
chr9	133573557	133573618	ENST00000495699.2	EXOSC2	+	8.91251e-05	2.35	1	61,	0	709	cds
chr17	46125761	46128415	ENST00000357480.5	NFE2L1	+	2.51189e-32	4.07	2	63,447,	0,2207	4672	utr5
chr3	101488985	101489106	ENST00000327230.4	CEP97	+	0.000954993	12.4	1	121,	0	7720	utr3
chr19	11303651	11304100	ENST00000432929.2	KANK2	-	7.94328e-21	10.6	1	449,	0	5231	cds
chr8	27316212	27316483	ENST00000338238.4	PTK2B	+	8.91251e-09	3.5	1	271,	0	4589	utr3
chr1	114226475	114226566	ENST00000369615.1	MAGI3	+	0.000128825	3.49	1	91,	0	6508	utr3
chr11	5699485	5699576	ENST00000396847.3	TRIM5	-	0.00158489	4.96	1	91,	0	3170	cds
chr5	96058388	96073606	ENST00000512620.1	CAST	+	2.51189e-34	2.49	6	14,42,57,114,69,54,	0,4804,6468,6927,13487,15164	904	cds
chr7	149577509	149577778	ENST00000479613.1	ATP6V0E2	+	7.94328e-19	2.21	1	269,	0	1666	utr3
chr1	150594603	150594782	ENST00000369009.3	ENSA	-	1.58489e-22	2.49	1	179,	0	1277	utr3
chr20	62566305	62566396	ENST00000360864.4	DNAJC5	+	8.31764e-06	2.31	1	91,	0	5213	utr3
chr13	46543137	46554114	ENST00000242848.4	ZC3H13	-	1e-21	5.52	4	969,104,556,167,	0,1359,6280,10810	8018	cds
chr2	74592249	74592733	ENST00000409240.1	DCTN1	-	3.16228e-14	2.16	2	119,92,	0,392	4365	cds
chrX	100650423	100650812	ENST00000427805.2	RPL36A	+	1.94984e-05	13.2	2	22,97,	0,292	910	utr3, cds
chr7	99016689	99017048	ENST00000292478.4	PTCD1	-	1.58489e-33	12.9	1	359,	0	5582	utr3
chr4	1978223	1978314	ENST00000382892.2	WHSC1	+	0.000151356	2.44	1	91,	0	7706	cds
chr14	58817836	58825866	ENST00000431317.2	ARID4A	+	1e-12	5.29	3	205,198,17,	0,2539,8013	5783	cds
chr20	3019164	3019314	ENST00000358719.4	PTPRA	+	1.99526e-15	3.4	1	150,	0	3343	utr3
chr11	61665430	61665670	ENST00000301773.5	RAB3IL1	-	1.8197e-08	4.37	1	240,	0	2125	utr3
chr8	101937179	101964247	ENST00000521309.1	YWHAZ	-	7.24436e-05	1.54	2	88,91,	0,26977	1399	cds, utr5
chr22	31602581	31602939	ENST00000266252.7	RNF185	+	4.0738e-06	2.68	1	358,	0	2946	utr3
chr9	131020360	131020825	ENST00000609374.1	GOLGA2	-	8.12831e-09	4.26	2	117,92,	0,373	2973	cds
chr12	104340694	104347307	ENST00000550595.1	HSP90B1	+	7.94328e-87	1.96	3	25,120,144,	0,394,6469	694	cds, utr3
chr3	194790045	194790434	ENST00000437101.1	XXYLT1	-	7.94328e-11	7.98	1	389,	0	2149	utr3
chr9	130939971	130940667	ENST00000325721.8	CIZ1	-	4.57088e-06	2.06	2	71,20,	0,676	2904	cds
chr19	45988819	45988940	ENST00000590526.1	RTN2	-	0.000389045	3.41	1	121,	0	2357	utr3
chr12	1250808	1289830	ENST00000546231.2	ERC1	+	5.49541e-05	5.12	2	145,125,	0,38897	4390	cds
chr17	7852744	7852895	ENST00000380255.3	CNTROB	+	1.25893e-12	4.13	1	151,	0	3477	utr3
chr1	9789801	9790011	ENST00000377288.3	CLSTN1	-	2.23872e-08	3.2	1	210,	0	5162	utr3
chr8	62577823	62578123	ENST00000389204.4	ASPH	-	1.58489e-15	3.11	1	300,	0	1290	cds
chr16	4738851	4739180	ENST00000399577.5	MGRN1	+	1.58489e-12	5.58	1	329,	0	6425	utr3
chr9	101558550	101558671	ENST00000353234.4	ANKS6	-	0.000537032	7.85	1	121,	0	7164	cds
chr10	99216767	99217093	ENST00000352634.4	ZDHHC16	+	3.98107e-12	2.03	1	326,	0	1718	utr3
chr10	73576057	73576147	ENST00000394934.1	PSAP	-	1.99526e-07	1.5	1	90,	0	2825	utr3
chr3	44686126	44686217	ENST00000396058.1	ZNF197	+	0.00162181	11.6	1	91,	0	4299	utr3
chr17	77808842	77809452	ENST00000448310.1	CBX4	-	7.4131e-09	4.68	2	352,8,	0,602	718	utr3
JH159150.3	1834805	1834896	ENST00000606463.1	RPL10	+	2.51189e-25	1.22	1	91,	0	1284	cds, utr3
chr2	238449068	238451252	ENST00000409373.1	MLPH	+	0.000169824	1.45	2	108,43,	0,2141	2031	cds
chr16	70284133	70285147	ENST00000435634.1	EXOSC6	-	1e-84	30.2	1	1014,	0	1700	cds, utr3
chr3	169700555	169706028	ENST00000480708.1	SEC62	+	1.25893e-41	2.23	4	144,93,61,1,	0,393,3037,5472	1430	cds
chr5	96062506	96071911	ENST00000338252.3	CAST	+	7.94328e-32	2.86	6	57,42,57,114,81,36,	0,686,2350,2809,3977,9369	2972	cds
chrX	48567193	48567403	ENST00000376687.3	SUV39H1	+	1.25893e-14	3.61	1	210,	0	2871	utr3
chr3	197399522	197399703	ENST00000273582.5	KIAA0226	-	0.00018197	14.9	1	181,	0	6955	utr3
chr19	1065387	1065568	ENST00000433129.1	ABCA7	+	6.30957e-30	10.4	1	181,	0	6585	utr3, cds
chr22	19956360	19956541	ENST00000449653.1	COMT	+	0.00042658	1.69	1	181,	0	2035	utr3
chr1	26287290	26287558	ENST00000374284.1	PAFAH2	-	1.7378e-05	8.26	1	268,	0	2523	utr3
chr19	41246075	41246765	ENST00000263370.2	ITPKC	+	4.57088e-09	4.38	1	690,	0	3385	utr3
chr16	4854430	4854491	ENST00000321919.9	GLYR1	-	0.000251189	2.58	1	61,	0	3772	utr3
chr1	22149558	22149978	ENST00000344642.2	LDLRAD2	+	3.16228e-17	2.82	1	420,	0	4012	utr3
chr16	4390251	4390401	ENST00000572467.1	CORO7-PAM16	-	3.98107e-18	3.3	1	150,	0	3284	utr3, cds
chr19	50921180	50921271	ENST00000440232.2	POLD1	+	7.58578e-10	2.16	1	91,	0	3444	utr3, cds
chr22	24573701	24574596	ENST00000263119.5	CABIN1	+	6.30957e-29	6.36	2	84,576,	0,319	7222	utr3, cds
chr11	64014085	64014413	ENST00000309318.3	PPP1R14B	-	1.58489e-67	18.9	1	328,	0	982	utr5, cds
chr12	56118301	56118390	ENST00000547072.1	RDH5	+	0.000134896	2.89	1	89,	0	1054	cds, utr3
chr19	764258	764319	ENST00000215582.6	MISP	+	1.58489e-09	1.71	1	61,	0	2872	utr3
chr14	77491573	77491902	ENST00000238647.3	IRF2BPL	-	2.51189e-18	5.39	1	329,	0	4147	cds, utr3
chr3	184044740	184045091	ENST00000448284.1	EIF4G1	+	3.54813e-08	1.8	2	31,88,	0,263	677	cds
chr7	43664388	43664716	ENST00000319357.5	STK17A	+	1.99526e-12	3.79	1	328,	0	3368	utr3, cds
chr5	82817968	82818089	ENST00000265077.3	VCAN	+	0.00162181	11.6	1	121,	0	12625	cds
chr8	146015154	146015304	ENST00000262584.3	RPL8	-	1e-129	1.61	1	150,	0	1041	cds, utr3
chr1	19413207	19415420	ENST00000375267.2	UBR4	-	2.51189e-12	3.11	3	108,114,168,	0,1102,2045	15945	cds
chr16	3072625	3073239	ENST00000396916.1	HCFC1R1	-	7.94328e-54	4.71	2	374,6,	0,608	788	cds, utr3
chr11	10822176	10822377	ENST00000531180.1	EIF4G2	-	0.000467735	1.34	2	18,100,	0,101	557	cds
chr22	50691331	50691868	ENST00000395780.1	MAPK12	-	2.51189e-12	4.52	1	537,	0	1459	utr3, cds
chr2	61413913	61414062	ENST00000357022.2	AHSA2	+	0.00018197	2.22	1	149,	0	2437	cds, utr3
chr11	63991304	63991510	ENST00000544286.1	TRPT1	-	5.37032e-10	5.78	1	206,	0	527	cds, utr3
chr7	100400842	100401022	ENST00000360620.3	EPHB4	-	0.000186209	2.44	1	180,	0	3789	utr3
chr19	19616294	19617282	ENST00000404158.1	GATAD2A	+	2.51189e-35	5.85	1	988,	0	5776	utr3
chr14	105639362	105639422	ENST00000392568.2	NUDT14	-	0.00141254	1.55	1	60,	0	845	cds
chr1	879519	879639	ENST00000455979.1	SAMD11	+	6.0256e-07	1.9	1	120,	0	1731	cds, utr3
chr15	79178531	79183857	ENST00000559158.1	MORF4L1	+	3.16228e-11	1.66	4	38,81,26,32,	0,1079,4799,5294	793	cds, utr5
chr13	46559604	46562929	ENST00000282007.3	ZC3H13	-	7.94328e-14	5.84	2	292,8,	0,3317	6409	cds
chr7	44808219	44808340	ENST00000441627.1	ZMIZ2	+	2.45471e-05	2.12	1	121,	0	5089	utr3
chr1	205114661	205114752	ENST00000367161.3	DSTYK	-	0.000223872	13.2	1	91,	0	7739	utr3
chr15	44092774	44094101	ENST00000406925.1	HYPK	+	1e-70	8.81	4	208,56,52,193,	0,555,941,1134	4777	cds, utr3, utr5
chr5	96100957	96103153	ENST00000515663.1	CAST	+	0.000794328	1.33	3	72,93,12,	0,799,2184	1473	cds
chr4	89649086	89649236	ENST00000511976.1	FAM13A	-	0.00239883	10.7	1	150,	0	3579	utr3
chr1	95710052	95710260	ENST00000429514.2	RWDD3	+	2.04174e-06	4.21	1	208,	0	1538	cds
chr1	155978838	155979015	ENST00000295702.4	SSR2	-	3.98107e-16	1.99	1	177,	0	1116	utr3
chr1	1469887	1470067	ENST00000536055.1	ATAD3A	+	2.51189e-13	5.89	1	180,	0	2332	utr3
chr22	24573701	24574595	ENST00000337989.7	CABIN1	+	6.30957e-29	6.36	2	84,575,	0,319	2422	utr3, cds
chr4	83277706	83279884	ENST00000509263.1	HNRNPD	-	1.25893e-14	2.23	4	130,100,132,73,	0,242,759,2105	782	cds
chr15	70959736	70960094	ENST00000539319.1	UACA	-	2.81838e-07	2.66	1	358,	0	4026	cds
chr8	97243122	97244033	ENST00000287022.5	UQCRB	-	6.30957e-26	1.71	2	238,32,	0,879	5575	cds, utr3
chr17	48445228	48445527	ENST00000442592.3	MRPL27	-	1e-208	5.97	1	299,	0	2441	utr3
chr19	5916149	5916626	ENST00000439268.2	RANBP3	-	2.51189e-17	5.43	1	477,	0	3186	utr3
chr7	5108490	5108581	ENST00000396912.1	RBAK	+	0.000346737	3.78	1	91,	0	6551	utr3
chr3	145788360	145788540	ENST00000282903.5	PLOD2	-	2.63027e-06	2.09	1	180,	0	3732	utr3, cds
chr7	128142648	128143336	ENST00000480046.1	METTL2B	+	7.94328e-32	104	1	688,	0	5743	utr3
chr12	58216645	58217276	ENST00000398073.2	CTDSP2	-	1.25893e-15	5.19	1	631,	0	4795	utr3
chr13	53035978	53036039	ENST00000378034.3	CKAP2	+	0.00380189	2.89	1	61,	0	1972	cds
chr15	79178513	79183869	ENST00000558502.1	MORF4L1	+	7.58578e-09	1.94	4	56,81,26,44,	0,1097,4817,5312	855	cds, utr5
chr11	93463401	93463522	ENST00000411936.1	KIAA1731	+	4.89779e-09	2.43	1	121,	0	8047	utr3, cds
chr2	207026114	207026828	ENST00000392222.2	EEF1B2	+	1.58489e-30	1.53	2	82,67,	0,647	1098	cds
chr5	180219440	180219531	ENST00000427865.2	MGAT1	-	0.0025704	2.03	1	91,	0	1919	cds
chr11	130343742	130344073	ENST00000299164.2	ADAMTS15	+	0.000104713	15.7	1	331,	0	5669	utr3
chr16	58699968	58700297	ENST00000219320.4	SLC38A7	-	1.99526e-15	42.1	1	329,	0	4392	utr3
chr11	71947002	71948349	ENST00000298229.2	INPPL1	+	9.54993e-08	2.56	2	28,182,	0,1165	4733	cds
chr19	55851312	55853238	ENST00000539076.1	AC020922.1	+	0.00239883	10.7	2	13,77,	0,1849	888	utr5
chr5	177631563	177632995	ENST00000506339.1	HNRNPAB	+	1e-132	3.66	3	178,232,153,	0,252,1279	1747	utr5, cds
chr17	42876352	42876592	ENST00000587113.1	GJC1	-	8.12831e-06	11.2	1	240,	0	3226	utr3
chr19	45579100	45579432	ENST00000303809.2	ZNF296	-	0.00057544	4.96	2	20,99,	0,233	1744	cds
chr6	150045458	150045519	ENST00000367403.3	NUP43	-	0.000251189	2.3	1	61,	0	3836	utr3
chr1	1271614	1271765	ENST00000378888.5	DVL1	-	2.69153e-05	2.55	1	151,	0	3239	cds
chr3	191098498	191098655	ENST00000392456.3	CCDC50	+	0.00102329	2.85	2	22,39,	0,118	2454	cds
chr3	47893022	47893501	ENST00000395734.3	MAP4	-	3.98107e-22	2.68	1	479,	0	5590	utr3
chr2	241463437	241463617	ENST00000272972.3	ANKMY1	-	2.23872e-05	5.29	1	180,	0	3228	cds
chr17	42275433	42276485	ENST00000589805.1	ATXN7L3	-	0.00123027	4.96	2	65,54,	0,998	622	cds, utr5
chr16	1748890	1749511	ENST00000561516.1	HN1L	+	3.16228e-31	5.58	1	621,	0	1065	utr3
chr2	127805602	127805781	ENST00000346226.3	BIN1	-	7.94328e-19	2.98	1	179,	0	2401	utr3
chr17	75495478	75495808	ENST00000329047.8	SEPT9	+	6.30957e-29	2.12	1	330,	0	4453	utr3
chr8	145162304	145162514	ENST00000322428.5	MAF1	+	6.30957e-16	1.84	1	210,	0	1677	utr3
chr3	58156755	58156906	ENST00000419752.2	FLNB	+	6.30957e-11	1.52	1	151,	0	8762	utr3
chr1	22855520	22855671	ENST00000375647.4	ZBTB40	+	0.00042658	4.96	1	151,	0	8685	utr3
chr13	95953567	95953657	ENST00000431522.1	ABCC4	-	0.00162181	11.6	1	90,	0	3063	utr5, cds
chr17	7323028	7323179	ENST00000302926.2	NLGN2	+	1.58489e-11	3.05	1	151,	0	4642	utr3
chr16	67263016	67263165	ENST00000563953.1	TMEM208	+	1.25893e-11	2.1	1	149,	0	887	utr3
chr10	103917070	103917233	ENST00000605788.1	NOLC1	+	0.00446684	1.67	2	15,46,	0,117	3932	cds
chr20	57470726	57478733	ENST00000313949.7	GNAS	+	1.02329e-05	1.55	4	13,45,55,7,	0,3269,7859,8000	2578	utr3
chr18	18547835	18550330	ENST00000399799.2	ROCK1	-	1.23027e-08	2.95	4	66,89,94,22,	0,897,1240,2473	9484	cds
chr17	73754026	73754207	ENST00000437911.1	GALK1	-	1.07152e-06	2.56	1	181,	0	1379	utr3, cds
chr19	1827296	1828014	ENST00000170168.4	REXO1	-	3.98107e-11	9.91	1	718,	0	4578	cds
chr8	144656954	144657189	ENST00000449291.2	NAPRT1	-	2.88403e-05	3.37	2	116,34,	0,201	1965	cds, utr3
chr2	46770015	46770283	ENST00000238738.4	RHOQ	+	6.76083e-09	28.1	1	268,	0	2975	utr5, cds
chr5	71516013	71516823	ENST00000261413.5	MRPS27	-	1.58489e-13	17.3	1	810,	0	2785	utr3, cds
chr16	560743	570533	ENST00000457159.1	RAB11FIP3	+	1.58489e-14	6.02	5	57,82,138,156,75,	0,8199,9010,9378,9715	4384	cds
chr1	50906913	50907094	ENST00000396153.2	FAF1	-	1.25893e-12	4.02	1	181,	0	4367	utr3
chr3	48718862	48719042	ENST00000341520.4	NCKIPSD	-	0.00057544	3.3	1	180,	0	2263	cds
chr3	123332981	123333101	ENST00000346322.5	MYLK	-	0.00120226	1.83	1	120,	0	5892	cds
chr11	62656019	62656317	ENST00000536981.1	SLC3A2	+	0	3.74	1	298,	0	1486	cds, utr3
chr7	73112448	73112538	ENST00000423497.1	WBSCR22	+	0.00147911	7.02	1	90,	0	1219	utr3
chr19	56156481	56156987	ENST00000588537.1	ZNF581	+	1e-33	4.45	1	506,	0	1100	cds, utr3
chr12	1019210	1019300	ENST00000315939.6	WNK1	+	0.00524807	2	1	90,	0	10452	utr3
chr12	1897004	1897304	ENST00000357103.4	ADIPOR2	+	7.94328e-14	2.53	1	300,	0	4018	utr3
chr5	40827755	40827995	ENST00000274242.5	RPL37	-	6.30957e-12	5.78	1	240,	0	7686	utr3
chr11	66456265	66457315	ENST00000309996.2	SPTBN2	-	1.7378e-05	5.62	3	55,85,40,	0,301,1010	7866	cds
chr7	151878357	151878478	ENST00000355193.2	KMT2C	-	0.000316228	14	1	121,	0	17029	cds
chr12	132562190	132562400	ENST00000332482.4	EP400	+	1.31826e-07	2.62	1	210,	0	12157	utr3, cds
chr19	38741876	38746912	ENST00000347262.4	PPP1R14A	-	1e-76	4.08	3	210,33,134,	0,1069,4902	637	cds, utr3
chr20	32237273	32237334	ENST00000492345.1	CBFA2T2	+	0.0047863	9.91	1	61,	0	7803	utr3
chr9	33927933	33933543	ENST00000379239.4	UBAP2	-	3.98107e-05	2.2	3	57,67,56,	0,4626,5554	3460	cds
chr11	532241	535339	ENST00000397596.2	HRAS	-	1e-247	13	5	514,160,179,164,83,	0,1211,1524,1970,3015	1100	cds, utr3, utr5
chr11	3022151	3028109	ENST00000380525.4	CARS	-	5.01187e-61	6.95	5	327,84,60,68,1,	0,1048,1619,4444,5957	2758	utr3, cds
chr2	220371560	220371710	ENST00000358215.3	GMPPA	+	6.30957e-21	3.5	1	150,	0	1822	utr3
chr1	156438048	156438619	ENST00000340875.5	MEF2D	-	2.88403e-05	2.64	2	43,48,	0,523	5868	cds
chr17	20108908	20109209	ENST00000581399.1	SPECC1	+	1.77828e-10	3.53	1	301,	0	2249	cds
chr1	39854118	39888074	ENST00000372915.3	MACF1	+	5.37032e-09	12.1	2	212,29,	0,33927	23440	cds
chr7	134613532	134618396	ENST00000361675.2	CALD1	+	7.94328e-27	3.53	2	119,658,	0,4206	3612	cds
chr15	70959117	70959568	ENST00000379983.2	UACA	-	1e-12	3.4	1	451,	0	4859	cds
chr6	133850381	133850471	ENST00000355167.3	EYA4	+	0.000588844	3.2	1	90,	0	5692	utr3
chr1	28661588	28662475	ENST00000398997.2	MED18	+	1.1749e-10	7.55	2	9,171,	0,716	1106	utr3
chr20	35944808	35945074	ENST00000373606.3	MANBAL	+	3.98107e-25	3.66	1	266,	0	1208	utr3, cds
chr5	142603481	142603752	ENST00000378004.3	ARHGAP26	+	3.98107e-11	6.81	1	271,	0	9200	utr3
chr17	3564234	3564414	ENST00000046640.3	CTNS	+	9.77237e-07	6.61	1	180,	0	2866	utr3
chr7	99956508	99957095	ENST00000452089.1	PILRB	+	1.12202e-10	2.05	2	194,136,	0,451	2099	cds
chr19	7584431	7584669	ENST00000597229.1	ZNF358	+	2.34423e-07	4.36	1	238,	0	1954	cds
chr11	309334	309395	ENST00000399817.4	IFITM2	+	8.51138e-07	1.83	1	61,	0	659	utr3
chr19	41836763	41837061	ENST00000221930.5	TGFB1	-	1e-141	23.4	1	298,	0	2769	utr3, cds
chrX	118763308	118767367	ENST00000394617.2	SEPT6	-	7.4131e-06	3.82	2	163,45,	0,4014	1720	cds
chr4	189020226	189022315	ENST00000536972.1	TRIML2	-	8.31764e-07	3.6	2	103,106,	0,1983	1275	cds
chr16	88927460	88927520	ENST00000567312.1	TRAPPC2L	+	8.70964e-05	1.88	1	60,	0	499	utr3
chr1	18023889	18024039	ENST00000452522.1	ARHGEF10L	+	1.7378e-05	4.6	1	150,	0	4376	utr3
chr1	109474958	109475049	ENST00000369968.2	CLCC1	-	0.000316228	2.43	1	91,	0	4141	utr3
chr11	64085767	64087234	ENST00000265462.4	PRDX5	+	6.91831e-06	1.26	2	91,29,	0,1438	893	cds
chr22	41575900	41576081	ENST00000263253.7	EP300	+	6.30957e-18	5.68	1	181,	0	9585	utr3
chr17	15603651	15611505	ENST00000395894.2	ZNF286A	+	2.81838e-06	4.27	4	29,89,115,37,	0,814,6049,7817	5443	cds
chr10	105205152	105205631	ENST00000369797.3	PDCD11	+	1.99526e-30	4.37	1	479,	0	6453	utr3, cds
chr19	46893841	46894109	ENST00000391919.1	PPP5C	+	1.99526e-19	2.66	1	268,	0	1929	utr3
chr12	110341779	110342576	ENST00000536408.2	TCHP	+	1.20226e-08	3.79	2	173,35,	0,762	973	cds
chr2	233723171	233723322	ENST00000373563.4	GIGYF2	+	1.69824e-09	3.69	1	151,	0	5847	utr3
chr17	73233617	73233707	ENST00000245541.6	GGA3	-	0.000134896	2.99	1	90,	0	4055	utr3
chr17	57189407	57189557	ENST00000437036.2	SKA2	-	9.77237e-07	2.5	1	150,	0	625	utr3
chr19	42751723	42752024	ENST00000222329.4	ERF	-	1.25893e-34	5.19	1	301,	0	2698	utr3
chr10	99330157	99330457	ENST00000370664.3	UBTD1	+	3.16228e-14	4.82	1	300,	0	1706	utr3, cds
chr1	109780530	109780770	ENST00000369923.4	SARS	+	3.98107e-23	2.86	1	240,	0	1882	utr3
chr1	116228103	116233815	ENST00000369510.4	VANGL1	+	6.0256e-05	16.5	2	45,76,	0,5636	8647	cds
chr2	71662126	71662187	ENST00000355812.3	ZNF638	+	0.00234423	1.93	1	61,	0	5281	utr3
chr11	93463401	93463522	ENST00000344196.4	KIAA1731	+	4.89779e-09	2.43	1	121,	0	7900	utr3, cds
chr16	83994609	83998866	ENST00000361711.3	OSGIN1	+	1e-13	2.56	2	68,200,	0,4057	2230	cds
chr21	33887227	33887587	ENST00000401402.3	EVA1C	+	3.98107e-23	5.62	1	360,	0	1558	utr3, cds
chr16	70432410	70432830	ENST00000342907.2	ST3GAL2	-	3.16228e-12	9.36	1	420,	0	4450	cds, utr5
chr4	7033733	7033794	ENST00000409757.4	TBC1D14	+	0.000977237	1.95	1	61,	0	4925	utr3
chr17	75398508	75478247	ENST00000449803.2	SEPT9	+	3.16228e-21	2.79	2	277,22,	0,79717	3996	cds, utr5
chr19	49621629	49621717	ENST00000391864.3	LIN7B	+	5.62341e-06	5.37	1	88,	0	582	utr3
chr16	72057481	72058441	ENST00000572887.1	DHODH	+	1e-12	3.67	2	51,398,	0,562	2209	utr3, cds
chr17	42275437	42277220	ENST00000587097.1	ATXN7L3	-	2.0893e-06	21.5	2	61,357,	0,1426	1341	cds, utr5
chr22	29153204	29153503	ENST00000398941.2	HSCB	+	1.07152e-09	12.9	1	299,	0	955	utr3
chr7	193058	193148	ENST00000313766.5	FAM20C	+	6.30957e-05	7.16	1	90,	0	2751	utr5
chr17	76170602	76170780	ENST00000301634.7	TK1	-	1.07152e-09	1.56	1	178,	0	1624	utr3
chr19	17430422	17430722	ENST00000359866.4	DDA1	+	5.01187e-24	3.25	1	300,	0	4078	cds, utr3
chr11	66203288	66203437	ENST00000310999.7	MRPL11	-	1.31826e-09	2.34	1	149,	0	1605	utr3
chr13	67802301	67802541	ENST00000377861.3	PCDH9	-	2.0893e-07	4.86	1	240,	0	4397	cds
chr13	31035383	31035651	ENST00000339872.4	HMGB1	-	5.01187e-57	4.06	1	268,	0	2319	cds, utr3
chr11	10822170	10822314	ENST00000396525.2	EIF4G2	-	0.00158489	1.33	2	24,37,	0,107	3346	cds
chr12	22199226	22199376	ENST00000229329.2	CMAS	+	0.000194984	3.92	1	150,	0	1787	utr5, cds
chr12	124839481	124904517	ENST00000404621.1	NCOR2	-	1.58489e-94	10.3	12	4,140,165,172,121,589,148,143,63,173,158,15,	0,496,1706,7190,8743,17086,23301,30809,43183,45565,47468,65021	8520	cds
chrX	9684305	9684726	ENST00000424279.1	TBL1X	+	1.44544e-05	3.25	1	421,	0	5451	utr3
chr19	58638085	58638265	ENST00000358067.4	ZNF329	-	0.000954993	12.4	1	180,	0	3381	utr3
chr14	75483505	75483656	ENST00000238662.7	MLH3	-	0.000275423	3.3	1	151,	0	5233	utr3
chr11	65352610	65352910	ENST00000309295.4	EHBP1L1	+	5.01187e-15	5.37	1	300,	0	5185	cds
chr22	39080280	39080550	ENST00000216034.4	TOMM22	+	6.30957e-50	3.83	1	270,	0	1432	utr3
chr7	104717424	104717545	ENST00000476671.1	KMT2E	+	0.000131826	2.81	1	121,	0	2520	cds
chr11	35250806	35251015	ENST00000360158.4	CD44	+	2.5704e-07	1.84	1	209,	0	1460	utr3, cds
chr7	99055818	99056809	ENST00000544611.1	ATP5J2	-	6.30957e-73	2.24	2	160,40,	0,951	398	utr3, cds
chr19	49416292	49425135	ENST00000405315.4	NUCB1	+	2.51189e-74	3.64	7	161,91,59,93,93,171,52,	0,438,5690,5994,6158,8118,8791	2668	cds
chr14	23532196	23533353	ENST00000357481.2	ACIN1	-	9.77237e-10	2.18	3	87,142,40,	0,448,1117	2563	cds
chr5	172396661	172396721	ENST00000519239.1	RPL26L1	+	0.000537032	2.22	1	60,	0	679	utr3
chr17	6350819	6350938	ENST00000571373.1	FAM64A	+	0.000186209	2.33	1	119,	0	1002	cds
chr12	53693087	53693234	ENST00000551018.1	PFDN5	+	2.51189e-13	1.48	1	147,	0	847	utr3, cds
chr17	80071148	80071209	ENST00000392346.2	CCDC57	-	0.00389045	6.2	1	61,	0	2964	utr3
chr17	45219720	45221346	ENST00000066544.3	CDC27	-	3.54813e-05	2.29	2	82,98,	0,1528	5801	cds
chr1	14109034	14109154	ENST00000343137.4	PRDM2	+	0.000549541	13.2	1	120,	0	5797	cds
chr12	95907689	95908105	ENST00000550777.1	METAP2	+	6.30957e-12	1.76	1	416,	0	1779	utr3
chr9	140086485	140086694	ENST00000321773.2	TPRN	-	9.33254e-06	4.54	1	209,	0	2532	cds, utr3
chr17	80069980	80070338	ENST00000419322.2	CCDC57	-	3.98107e-05	9.91	1	358,	0	2829	utr3
chr1	153932258	153932438	ENST00000356205.4	SLC39A1	-	1.25893e-11	2.02	1	180,	0	2084	utr3
chr1	155584638	155584728	ENST00000245564.2	MSTO1	+	0.000891251	2.18	1	90,	0	2431	utr3
chr20	35412423	35414893	ENST00000456801.2	SOGA1	-	6.0256e-07	6.77	2	338,81,	0,2389	4478	utr3, cds
chr2	74596262	74598726	ENST00000361874.3	DCTN1	-	1.99526e-20	3.11	8	79,192,105,160,79,205,198,63,	0,164,829,1050,1330,1485,1843,2401	4500	cds
chr16	30081622	30081682	ENST00000564546.1	ALDOA	+	1.86209e-05	1.09	1	60,	0	2104	utr3
GL000255.1	1204785	1204875	ENST00000376822.2	HLA-A	+	0.00158489	1.89	1	90,	0	1334	cds
chr11	71948809	71949453	ENST00000541752.1	INPPL1	+	1.09648e-05	2.18	2	31,147,	0,497	856	cds, utr3
chr6	151670186	151673599	ENST00000354675.6	AKAP12	+	1e-36	4.53	1	3413,	0	6287	cds
chr19	41313933	41314283	ENST00000594140.1	EGLN2	+	3.16228e-32	2.98	1	350,	0	991	utr3
chr19	13255465	13260653	ENST00000593126.1	STX10	-	1.31826e-07	2.29	6	20,107,108,63,95,112,	0,112,636,4377,4847,5076	713	cds
JH591186.1	365745	367795	ENST00000573833.1	CBX2	+	0.00281838	10.7	2	62,58,	0,1992	4644	cds
chr11	62300964	62302612	ENST00000378024.4	AHNAK	-	2.29087e-10	4.08	2	582,138,	0,1510	18787	cds
chr12	133781689	133781750	ENST00000536435.2	ZNF268	+	0.00190546	5.23	1	61,	0	5756	utr3
chr19	2426562	2427021	ENST00000591871.1	TIMM13	-	5.01187e-65	2.95	1	459,	0	631	cds, utr3
chr7	5270500	5270828	ENST00000401525.3	WIPI2	+	1.25893e-65	5.47	1	328,	0	2112	utr3, cds
chr3	170584052	170584139	ENST00000466674.1	RPL22L1	-	1.58489e-10	1.78	1	87,	0	545	utr3
chr6	41568207	41568447	ENST00000373060.1	FOXP4	+	7.94328e-15	5.55	1	240,	0	5948	utr3
chr17	20135125	20140267	ENST00000395522.2	SPECC1	+	5.01187e-17	3.7	3	19,215,95,	0,387,5047	2982	cds, utr3
chr9	140343754	140343904	ENST00000265663.7	NSMF	-	2.88403e-05	2.64	1	150,	0	3640	utr3, cds
chr22	24313553	24313641	ENST00000350608.3	DDT	-	0.000218776	2.44	1	88,	0	671	utr3
chr17	27224798	27225006	ENST00000378895.4	DHRS13	-	3.98107e-15	7.91	1	208,	0	1921	utr3
chr10	99511169	99517035	ENST00000370610.3	ZFYVE27	+	1.25893e-06	3.8	3	50,145,14,	0,1625,5852	2769	cds
chr21	33766020	33766254	ENST00000534991.2	C21orf119	+	1.8197e-08	3.8	1	234,	0	816	utr3
chr8	38848655	38848955	ENST00000412303.1	TM2D2	-	3.0903e-10	2.21	1	300,	0	3435	cds, utr3
chr16	3535021	3535574	ENST00000424546.2	NAA60	+	5.01187e-07	2.85	2	40,108,	0,445	1149	utr3
chrX	71401644	71482626	ENST00000423432.2	PIN4	+	2.18776e-09	1.75	4	34,74,120,70,	0,4666,14990,80912	1605	cds
chr12	46320260	46320861	ENST00000419565.2	SCAF11	-	1e-21	4.59	1	601,	0	4649	cds
chr16	1724161	1724222	ENST00000293925.5	CRAMP1L	+	0.000891251	7.43	1	61,	0	7671	utr3
chr11	65421072	65421162	ENST00000308639.9	RELA	-	1.28825e-05	2.03	1	90,	0	2681	utr3
chr6	34210562	34212935	ENST00000374116.3	HMGA1	+	7.94328e-59	2.34	3	10,51,328,	0,682,2045	1848	utr3, cds
chr19	4402688	4405935	ENST00000301280.5	CHAF1A	+	0.000363078	5.78	2	123,27,	0,3220	3339	utr5, cds
chr16	3026919	3029885	ENST00000572619.1	PKMYT1	-	1.65959e-08	3.3	2	113,237,	0,2729	495	cds, utr5
chr15	34295331	34331228	ENST00000306730.3	AVEN	-	1.58489e-13	16.8	2	79,248,	0,35649	1605	cds
chr11	66613660	66614017	ENST00000309657.3	RCE1	+	2.04174e-05	4.96	1	357,	0	1485	utr3
chr14	50359869	50361430	ENST00000298316.5	ARF6	+	1e-248	6	2	6,1457,	0,104	1583	cds, utr3, utr5
chr15	79058353	79058594	ENST00000388820.4	ADAMTS7	-	1.99526e-05	18.2	1	241,	0	5490	cds
chr18	45363684	45363775	ENST00000356825.4	SMAD2	-	0.00162181	11.6	1	91,	0	10444	utr3
chr1	227288709	227288860	ENST00000366764.2	CDC42BPA	-	0.000120226	2.31	1	151,	0	10421	cds
chr17	7797227	7798343	ENST00000380358.4	CHD3	+	1.25893e-10	2.92	4	26,151,194,109,	0,205,505,1007	7356	cds
chr14	69360374	69444976	ENST00000555616.1	ACTN1	-	3.98107e-12	2.4	9	90,86,82,79,88,87,120,115,83,	0,8819,10997,15660,16297,18498,27348,31900,84519	919	cds, utr5
chr17	19186688	19186957	ENST00000571254.1	EPN2	+	3.23594e-10	8.12	1	269,	0	1883	cds
chr15	83518628	83523549	ENST00000399166.2	HOMER2	-	4.46684e-06	5.09	4	27,81,85,15,	0,1274,2265,4906	1782	cds
chr14	105235685	105235805	ENST00000349310.3	AKT1	-	0.000234423	1.64	1	120,	0	2866	utr3
chr11	46765175	46765235	ENST00000312055.5	CKAP5	-	0.00186209	1.56	1	60,	0	6516	utr3
chr19	4543318	4543889	ENST00000301293.3	SEMA6B	-	5.49541e-05	5.99	1	571,	0	3718	utr3, cds
chr16	89954106	89960153	ENST00000562256.1	TCF25	+	0.00204174	1.62	3	19,83,18,	0,4494,6029	1879	cds
chr6	109004928	109004989	ENST00000343882.6	FOXO3	+	0.00057544	4.96	1	61,	0	7308	utr3
chr1	32673989	32674050	ENST00000537469.1	IQCC	+	0.000954993	12.4	1	61,	0	2293	utr3
chr2	217123631	217123841	ENST00000273067.4	MARCH4	-	3.46737e-05	3.85	1	210,	0	4447	utr3
chr20	6057684	6057745	ENST00000536936.1	FERMT1	-	0.000169824	6.61	1	61,	0	3229	utr3
chr10	38117961	38118231	ENST00000395867.3	ZNF248	-	1.54882e-08	6.37	1	270,	0	5141	utr3
chr4	71554343	71555261	ENST00000254803.2	UTP3	+	2.51189e-15	6.25	1	918,	0	2072	cds, utr5
chr1	212114689	212114928	ENST00000366993.3	INTS7	-	2.18776e-07	24.8	1	239,	0	3422	utr3
chr2	219114629	219119071	ENST00000315717.5	ARPC2	+	5.01187e-70	2.3	2	15,458,	0,3984	1505	utr3, cds
chr12	54575236	54576360	ENST00000506595.1	SMUG1	-	5.01187e-25	6.88	2	195,73,	0,1051	712	cds, utr3
chr16	28846909	28847354	ENST00000340394.8	ATXN2L	+	6.30957e-12	2.06	2	170,101,	0,344	3807	cds
chr17	41102562	41103869	ENST00000427569.2	AARSD1	-	2.51189e-22	3.56	2	183,53,	0,1254	1322	utr3, cds
chr1	52254862	52255012	ENST00000352171.7	NRD1	-	1.58489e-13	2.31	1	150,	0	3691	utr3, cds
chr7	43915511	43915931	ENST00000336086.6	URGCP	-	3.31131e-07	2.89	1	420,	0	5658	utr3
chr10	105162934	105163025	ENST00000369797.3	PDCD11	+	0.000316228	4.13	1	91,	0	6453	cds
chr10	75848972	75855419	ENST00000372755.3	VCL	+	8.70964e-06	2.51	4	135,176,191,6,	0,808,5056,6441	5286	cds
chr20	4168245	4168394	ENST00000339123.6	SMOX	+	2.51189e-30	2.57	1	149,	0	2074	utr3
chr17	7254619	7254796	ENST00000574499.1	ACAP1	+	6.45654e-06	19.8	1	177,	0	412	cds, utr3
chr5	73205575	73207522	ENST00000296794.6	ARHGEF28	+	1.25893e-12	4.78	2	147,423,	0,1524	5246	utr3, cds
chr2	135893367	135893458	ENST00000539493.1	RAB3GAP1	+	0.000301995	2.4	1	91,	0	3717	cds
chr7	2419043	2419134	ENST00000397011.2	EIF3B	+	1.44544e-06	1.35	1	91,	0	2966	utr3, cds
chr19	39412881	39416909	ENST00000448145.2	SARS2	-	2.63027e-05	2.31	2	26,65,	0,3963	1967	cds
chr6	24596371	24596492	ENST00000430948.2	KIAA0319	-	0.00190546	6.2	1	121,	0	6620	cds
chr12	58109974	58114751	ENST00000552285.1	OS9	+	1.58489e-63	3.67	8	2,101,52,89,276,190,113,185,	0,220,501,1678,1954,2801,4214,4592	2135	utr3, cds
chr16	28109315	28109904	ENST00000568065.1	XPO6	-	1e-39	3.98	1	589,	0	942	cds, utr3
chr12	118814447	118814597	ENST00000397564.2	SUDS3	+	0.000151356	5.37	1	150,	0	4731	utr5, cds
chr19	1206249	1206399	ENST00000326873.7	STK11	+	8.70964e-05	6.06	1	150,	0	3328	utr5
chr9	131008701	131011013	ENST00000393594.3	DNM1	+	7.94328e-22	2.97	4	81,112,12,152,	0,952,1501,2160	3211	cds
chr19	1271243	1272462	ENST00000588090.1	CIRBP	+	3.98107e-20	3.36	5	2,139,82,71,37,	0,84,306,736,1182	1019	cds, utr3
chr22	44564690	44564810	ENST00000338758.7	PARVB	+	8.12831e-07	2.14	1	120,	0	5429	utr3
chr11	76255563	76255624	ENST00000334736.3	C11orf30	+	0.00158489	3.96	1	61,	0	5508	cds
chr17	80213421	80231543	ENST00000392334.2	CSNK1D	-	6.30957e-64	24.7	3	32,111,362,	0,10140,17760	2047	utr5, cds
chr17	19285179	19285629	ENST00000308406.5	MAPK7	+	6.30957e-13	9.77	1	450,	0	3149	cds
chr11	66029396	66030377	ENST00000394065.2	KLC2	+	1.14815e-06	2.73	3	47,70,93,	0,197,888	3755	cds, utr5
chr12	49425121	49425422	ENST00000301067.7	KMT2D	-	3.31131e-07	6.2	1	301,	0	19419	cds
chr3	129274496	129275464	ENST00000393239.1	PLXND1	-	1.99526e-49	10.4	2	775,5,	0,963	7101	utr3
chr3	141464886	141464976	ENST00000273480.3	RNF7	+	0.000954993	12.4	1	90,	0	2763	utr3
chr1	156028152	156028297	ENST00000368304.5	LAMTOR2	+	7.94328e-21	2.61	1	145,	0	521	utr3, cds
chr3	43407850	43408150	ENST00000396091.3	ANO10	-	3.16228e-08	3.37	1	300,	0	2419	utr3
chr16	3119288	3119552	ENST00000534507.1	IL32	+	1.58489e-17	4.44	1	264,	0	1112	cds, utr3
chr5	140053618	140056336	ENST00000438307.2	HARS	-	6.30957e-96	5.17	4	295,147,117,98,	0,645,983,2620	1789	utr3, cds
chr9	100983119	100983419	ENST00000375064.1	TBC1D2	-	6.45654e-05	4.25	1	300,	0	3174	cds
chr2	43457975	43458216	ENST00000415080.2	THADA	-	1e-13	3.81	1	241,	0	6026	utr3, cds
chr12	42706597	42706688	ENST00000266529.3	ZCRB1	-	0.000707946	2.48	1	91,	0	1827	utr3
chr19	55598991	55599260	ENST00000201647.6	EPS8L1	+	1.23027e-07	25.6	1	269,	0	2536	utr3
chr5	175298529	175307114	ENST00000393745.3	CPLX2	+	1.58489e-71	3.15	4	179,119,176,264,	0,7125,7381,8321	826	cds, utr3, utr5
chr9	139566979	139567130	ENST00000371699.1	EGFL7	+	1e-15	2.52	1	151,	0	2125	utr3
chr10	101370723	101371077	ENST00000434701.1	SLC25A28	-	2.51189e-17	3.76	1	354,	0	1002	cds
chr17	17068386	17068447	ENST00000313485.6	MPRIP	+	0.000389045	3.3	1	61,	0	6050	cds
chr12	104720145	104721386	ENST00000354940.6	TXNRD1	+	1.90546e-10	1.42	2	56,94,	0,1147	3790	cds
chr6	11188458	11190323	ENST00000504387.1	NEDD9	-	4.36516e-10	4.72	2	82,127,	0,1738	3211	cds
chr17	78261749	78264494	ENST00000582970.1	RNF213	+	6.30957e-21	4.13	4	413,123,179,126,	0,682,1708,2619	21055	cds
KB021647.1	105927	106076	ENST00000604738.1	PRPF31	+	0.00018197	14.9	1	149,	0	1744	utr3
chr19	14017114	14017265	ENST00000585755.1	C19orf57	-	6.76083e-05	11.6	1	151,	0	360	utr5
chr1	109822473	109822710	ENST00000369909.2	PSRC1	-	1.86209e-09	3.19	1	237,	0	1742	utr3
chr4	129792783	129792873	ENST00000452328.2	PHF17	+	0.000660693	4.3	1	90,	0	5544	cds
chr4	7032214	7032454	ENST00000451522.2	TBC1D14	+	1.25893e-12	4.13	1	240,	0	4149	utr3
chr20	278812	279381	ENST00000382352.3	ZCCHC3	+	7.94328e-34	34.1	1	569,	0	3229	cds
chr16	3022061	3023483	ENST00000572687.1	PAQR4	+	1.58489e-26	6.1	1	1422,	0	2251	utr3
chr11	610563	611964	ENST00000416188.2	PHRF1	+	6.30957e-37	4.06	3	198,129,331,	0,390,1070	5227	utr3, cds
chr4	1379725	1379785	ENST00000512728.1	UVSSA	+	0.00239883	6.61	1	60,	0	1668	utr3, cds
chr10	121632123	121632272	ENST00000369077.3	MCMBP	-	3.98107e-05	9.91	1	149,	0	2465	utr5
chr11	405715	406360	ENST00000397632.3	SIGIRR	-	3.16228e-12	2.68	2	344,12,	0,633	1598	utr3, cds
chr5	145648839	145649068	ENST00000265271.5	RBM27	+	0.000512861	2.05	2	5,86,	0,143	6451	cds
chr10	31815863	31816192	ENST00000560721.2	ZEB1	+	2.5704e-06	6.28	1	329,	0	3368	utr3, cds
chr17	61771114	61771234	ENST00000577395.1	MAP3K3	+	0.000891251	9.91	1	120,	0	2016	utr3, cds
chr14	90429789	90430000	ENST00000393452.3	TDP1	+	2.39883e-10	5.86	1	211,	0	2370	cds
chr4	3769232	3769323	ENST00000330055.5	ADRA2C	+	0.000169824	12.4	1	91,	0	2127	cds
chr9	139731907	139732345	ENST00000371675.3	RABL6	+	1.25893e-17	2.94	2	207,32,	0,406	3395	cds
chr1	28793081	28800197	ENST00000373836.3	PHACTR4	+	6.16595e-09	5.29	2	198,132,	0,6984	6112	cds
chr13	111532163	111532342	ENST00000267339.2	ANKRD10	-	0.000275423	2.94	1	179,	0	2495	cds
chr1	204228630	204228811	ENST00000414478.1	PLEKHA6	-	5.49541e-07	13.2	1	181,	0	5091	cds
chr22	24108020	24110045	ENST00000484558.2	CHCHD10	-	1.99526e-53	2.51	4	193,148,220,25,	0,294,1540,2000	1171	cds, utr3
chr14	103969297	103969656	ENST00000429436.2	MARK3	+	2.51189e-18	2.89	1	359,	0	3371	utr3, cds
chr19	5785180	5785407	ENST00000309061.7	DUS3L	-	8.51138e-05	2.73	2	106,14,	0,213	2113	cds, utr3
chr17	38279283	38279523	ENST00000578648.1	MSL1	+	5.01187e-09	4.75	1	240,	0	2267	cds
chr2	31133692	31133870	ENST00000420311.2	GALNT14	-	3.89045e-07	3.13	1	178,	0	1831	utr3, cds
chr17	61509726	61509846	ENST00000392976.1	CYB561	-	7.58578e-05	2.75	1	120,	0	3151	utr3
chr15	25584101	25584282	ENST00000438097.1	UBE3A	-	5.62341e-06	1.76	1	181,	0	4491	utr3
chr15	85144340	85145324	ENST00000502939.2	ZSCAN2	+	0.000204174	4.96	2	26,120,	0,864	581	utr5
chr1	31732556	31732792	ENST00000373720.3	SNRNP40	-	2.5704e-09	2.89	1	236,	0	1087	utr3
chr11	73008521	73008850	ENST00000349767.2	P2RY6	+	3.16228e-34	6.7	1	329,	0	1700	cds, utr3
chr16	67197932	67198498	ENST00000264009.8	HSF4	+	9.77237e-07	7.64	2	115,155,	0,411	2604	utr5
chr19	40747965	40748490	ENST00000579047.1	AKT2	-	0.000239883	1.88	2	11,50,	0,475	2029	cds
chr20	52644974	52645094	ENST00000371440.3	BCAS1	-	0.0011749	5.51	1	120,	0	2183	cds
chr7	150749555	150749843	ENST00000490540.1	ASIC3	+	4.16869e-06	3.56	2	6,110,	0,178	520	utr3, cds
chr19	14202499	14202887	ENST00000308677.4	PRKACA	-	3.54813e-09	2.48	1	388,	0	2677	utr3
chr17	8378996	8379087	ENST00000379980.4	MYH10	-	0.0001	2.41	1	91,	0	7667	utr3
chr1	32566507	32566686	ENST00000427288.1	TMEM39B	+	0.00018197	14.9	1	179,	0	2012	utr3
chr7	150069997	150070355	ENST00000479668.1	REPIN1	+	2.51189e-32	5.01	1	358,	0	3182	utr3
chr16	2014338	2014747	ENST00000527302.1	RPS2	-	3.16228e-96	1.86	3	28,180,2,	0,111,407	719	cds, utr5
chr19	41097155	41097274	ENST00000600320.1	SHKBP1	+	5.01187e-22	1.93	1	119,	0	913	utr3
chr3	47893032	47893512	ENST00000426837.2	MAP4	-	3.98107e-21	2.6	1	480,	0	8920	utr3
chr12	54107640	54107962	ENST00000550804.1	CALCOCO1	-	0.00162181	11.6	2	44,46,	0,276	2291	cds
chr9	134351614	134353152	ENST00000451855.1	PRRC2B	+	1.25893e-17	6.61	2	308,22,	0,1516	1762	cds
chr10	103899453	103899724	ENST00000278070.2	PPRC1	+	7.07946e-07	3.66	1	271,	0	5330	cds
chr11	72470419	72492161	ENST00000543304.1	STARD10	-	2.04174e-06	4.96	2	7,142,	0,21600	1513	cds
chr22	37406899	37407048	ENST00000249042.3	TST	-	1.86209e-08	1.87	1	149,	0	1211	utr3
chr6	114180883	114181989	ENST00000368635.4	MARCKS	+	6.30957e-52	12.9	1	1106,	0	4273	utr3, cds
chr11	2946366	2946457	ENST00000449793.2	SLC22A18	+	9.77237e-09	2.02	1	91,	0	1225	utr3, cds
chr22	24313532	24313652	ENST00000215770.5	DDTL	+	0.000269153	2.48	1	120,	0	1545	cds, utr3
chr8	71068324	71068505	ENST00000452400.2	NCOA2	-	0.000114815	9.09	1	181,	0	8447	cds
chr21	43161061	43161301	ENST00000544709.1	RIPK4	-	0.000537032	13.2	1	240,	0	2601	cds
chr20	49367551	49367611	ENST00000371610.2	PARD6B	+	0.00380189	3.3	1	60,	0	4615	utr3
chr16	88880560	88880740	ENST00000268695.5	GALNS	-	1.38038e-06	2.23	1	180,	0	2363	utr3
chr21	47743223	47743432	ENST00000291691.7	C21orf58	-	0.000707946	2.31	1	209,	0	2975	utr5
chr17	16001801	16005035	ENST00000395851.1	NCOR1	-	1.99526e-26	5.62	2	9,472,	0,2762	7950	cds
chr18	29127415	29127775	ENST00000261590.8	DSG2	+	1.25893e-43	66.5	1	360,	0	5831	utr3
chr12	58148940	58149239	ENST00000266643.5	MARCH9	+	1.99526e-05	18.2	1	299,	0	2982	utr5
chr22	36177726	36177787	ENST00000405409.2	RBFOX2	-	0.00042658	2.2	1	61,	0	6932	cds
GL949752.1	182467	182618	ENST00000576075.1	RPS9	+	0.000239883	2.03	1	151,	0	510	utr3
chr5	180218674	180219212	ENST00000333055.3	MGAT1	-	7.94328e-32	6.45	1	538,	0	3104	cds
chr4	177252857	177253038	ENST00000503362.1	SPCS3	+	2.23872e-07	10.2	1	181,	0	4571	utr3
chr14	51375613	51376702	ENST00000216392.7	PYGL	-	4.57088e-08	1.96	2	60,90,	0,999	3048	cds
chr9	131018737	131019068	ENST00000421699.2	GOLGA2	-	3.16228e-15	50.4	1	331,	0	4260	utr3
chr8	146066961	146067260	ENST00000446747.2	ZNF7	+	9.77237e-05	4.3	1	299,	0	2242	cds
chr20	57486006	57486247	ENST00000313949.7	GNAS	+	1e-227	2.9	1	241,	0	2578	utr3
chr10	118645804	118645985	ENST00000260777.10	KIAA1598	-	5.12861e-07	3.4	1	181,	0	3415	utr3
chr19	1038615	1039063	ENST00000348419.3	CNN2	+	6.30957e-78	9.29	1	448,	0	2028	utr3
chr2	160252305	160257132	ENST00000294905.4	BAZ2B	-	3.38844e-08	3.63	5	40,27,45,66,23,	0,1279,1550,3034,4804	631	cds
chr2	120021882	120022033	ENST00000393106.2	STEAP3	+	0.000346737	2.2	1	151,	0	3915	utr3
chr3	51991469	51991737	ENST00000355852.2	PCBP4	-	6.30957e-22	5.33	1	268,	0	2015	utr3
chr16	87864225	87865121	ENST00000261622.4	SLC7A5	-	0	7.58	1	896,	0	4537	utr3
chr16	69362489	69363059	ENST00000306875.4	COG8	-	1.58489e-75	5.61	1	570,	0	4247	utr3
chr7	157151286	157159219	ENST00000437030.1	DNAJB6	+	3.31131e-05	3.42	3	45,110,24,	0,4568,7909	566	cds
chr19	42814636	42814816	ENST00000598490.1	PRR19	+	6.0256e-05	16.5	1	180,	0	1641	utr3
chr9	135973746	135974134	ENST00000372062.3	RALGDS	-	1.58489e-12	5.23	1	388,	0	2919	utr3, cds
chr3	49094342	49094819	ENST00000424300.1	QRICH1	-	1.38038e-08	3.38	1	477,	0	3009	cds
chr20	36012641	36012762	ENST00000445403.1	SRC	+	2.5704e-06	2.04	1	121,	0	4099	cds
chr3	49394608	49394756	ENST00000419783.1	GPX1	-	7.94328e-20	2.34	1	148,	0	1146	utr3
chr2	20400559	20400949	ENST00000381150.1	SDC1	-	2.51189e-28	2.15	1	390,	0	3291	utr3
chr15	52230253	52242057	ENST00000315141.5	LEO1	-	1e-15	4.35	3	204,98,53,	0,9235,11751	1981	utr3, cds
chr11	114182864	114183282	ENST00000299964.3	NNMT	+	1e-233	6.12	1	418,	0	1610	utr3, cds
chr19	11597817	11598130	ENST00000293771.5	ZNF653	-	2.34423e-05	7.71	2	156,24,	0,289	2240	cds
chr1	36228046	36230267	ENST00000373220.3	CLSPN	-	1e-11	3.19	3	36,162,401,	0,714,1820	3977	cds
chr22	21982377	21982730	ENST00000292778.6	YDJC	-	7.94328e-11	2.56	1	353,	0	1351	cds, utr3
chrX	70516808	70517775	ENST00000418921.1	NONO	+	7.94328e-37	2.34	3	89,85,90,	0,418,877	703	cds
chr15	63433662	63433961	ENST00000261893.4	LACTB	+	3.80189e-07	2.69	1	299,	0	1972	cds
chr1	207968798	207968858	ENST00000322918.5	CD46	+	4.46684e-05	1.66	1	60,	0	3124	utr3
chr7	56078818	56079174	ENST00000275605.3	PSPH	-	5.01187e-21	23.1	1	356,	0	2131	utr3
chr6	5109580	5109670	ENST00000468929.1	LYRM4	-	0.000676083	1.93	1	90,	0	1168	utr3
chr22	40719302	40719423	ENST00000301923.9	TNRC6B	+	0.000194984	3.06	1	121,	0	15958	utr3
chr2	27850236	27850326	ENST00000394775.3	CCDC121	-	0.000104713	15.7	1	90,	0	1472	cds
chr16	57805299	57806150	ENST00000421376.2	KIFC3	-	4.89779e-05	2.31	3	50,144,16,	0,155,835	3128	utr5, cds
chr1	151955390	151955479	ENST00000368811.3	S100A10	-	1.25893e-32	1.57	1	89,	0	1202	utr3
chr12	125396193	125396403	ENST00000339647.5	UBC	-	7.94328e-30	1.67	1	210,	0	2688	cds, utr3
chr14	24679553	24681910	ENST00000533011.1	CHMP4A	-	6.30957e-24	7.85	5	136,115,178,150,154,	0,306,1067,1332,2203	733	cds, utr5
chr19	1876974	1877212	ENST00000250974.9	ABHD17A	-	3.16228e-59	6.69	1	238,	0	1630	cds, utr3
chr17	65850757	65850818	ENST00000335221.5	BPTF	+	0.000758578	2.07	1	61,	0	10863	cds
chr11	57564017	57564317	ENST00000399039.4	CTNND1	+	8.70964e-07	2.91	1	300,	0	5188	cds
chr16	57495126	57495187	ENST00000262507.6	COQ9	+	0.000123027	1.73	1	61,	0	1677	utr3
chr11	65349766	65350186	ENST00000309295.4	EHBP1L1	+	7.94328e-13	3.78	1	420,	0	5185	cds
chr16	1747838	1750137	ENST00000566742.1	HN1L	+	4.46684e-05	1.77	3	23,33,63,	0,973,2236	593	cds
chr2	175436646	175436797	ENST00000272746.5	WIPF1	-	0.00057544	4.96	1	151,	0	3028	cds
chr16	89357529	89383410	ENST00000301030.4	ANKRD11	-	1.99526e-11	5.71	3	62,139,70,	0,14084,25811	9301	cds
chr2	238671618	238672935	ENST00000289175.6	LRRFIP1	+	1.58489e-41	5.31	1	1317,	0	3709	utr3, cds
chr8	8175973	8176810	ENST00000330777.4	SGK223	-	2.51189e-26	31.7	1	837,	0	4627	cds
chr8	41798489	41798640	ENST00000265713.2	KAT6A	-	0.000275423	5.16	1	151,	0	9153	cds
chr19	5691390	5691644	ENST00000577222.1	RPL36	+	1e-201	2.32	2	74,102,	0,152	874	cds, utr3
chr12	123470511	123470602	ENST00000392428.1	PITPNM2	-	0.000316228	14	1	91,	0	5899	cds, utr3
chr11	46695977	46696098	ENST00000434074.1	ATG13	+	4.16869e-06	4.25	1	121,	0	4728	utr3
chr2	202031079	202031679	ENST00000309955.3	CFLAR	+	9.54993e-07	20.7	1	600,	0	14672	utr3
chr16	30779704	30785307	ENST00000563683.1	RNF40	+	1e-23	5.25	8	147,118,150,213,126,141,102,49,	0,235,454,802,1091,3449,3705,5554	4063	cds
chr14	96709393	96710501	ENST00000554311.1	BDKRB2	+	1.99526e-14	9.91	1	1108,	0	4040	utr3
chr11	77553655	77580784	ENST00000533193.1	AAMDC	+	0.000107152	2.34	3	19,138,17,	0,12735,27112	606	cds
chr7	47408754	47408815	ENST00000398879.1	TNS3	-	0.00134896	2.37	1	61,	0	7625	cds
chr20	57253539	57253690	ENST00000359617.4	STX16	+	1.41254e-05	10.3	1	151,	0	4273	utr3
chr1	201984336	201985626	ENST00000367284.5	ELF3	+	1e-203	5.84	1	1290,	0	3179	utr3, cds
chr11	1010743	1010983	ENST00000448903.2	AP2A2	+	1e-63	4.76	1	240,	0	4575	utr3
chr19	42584326	42584507	ENST00000359044.4	ZNF574	+	1.25893e-06	3.75	1	181,	0	2940	cds
chr19	17379748	17379836	ENST00000596335.1	BABAM1	+	0.00186209	1.69	1	88,	0	725	cds
chr8	145748240	145748479	ENST00000533758.1	LRRC24	-	3.46737e-06	4.65	1	239,	0	1701	cds
chr5	180218670	180219235	ENST00000307826.4	MGAT1	-	6.30957e-32	6.49	1	565,	0	2761	cds
chr20	1426418	1445025	ENST00000216879.4	NSFL1C	-	7.94328e-46	3.17	7	57,138,110,93,166,75,52,	0,6719,7257,8439,9193,12426,18555	3568	cds
chr6	53409479	53409778	ENST00000229416.6	GCLC	-	1.38038e-05	18.2	1	299,	0	3813	utr5
chr11	62342638	62343145	ENST00000476907.1	TUT1	-	1.99526e-12	7.74	1	507,	0	3363	cds
chr12	65109085	65109265	ENST00000258145.3	GNS	-	6.76083e-07	23.1	1	180,	0	5122	utr3
chr19	41071400	41071460	ENST00000352632.3	SPTBN4	+	0.00112202	3.72	1	60,	0	8676	cds
chr17	27893795	27893975	ENST00000307201.4	ABHD15	-	6.0256e-05	16.5	1	180,	0	3592	cds
chr19	11256697	11266352	ENST00000592967.1	SPC24	-	6.30957e-38	7.85	5	409,25,105,145,60,	0,1848,1991,3072,9595	833	cds, utr3
chr1	151025449	151025689	ENST00000439374.2	CDC42SE1	-	6.30957e-09	4.75	1	240,	0	3498	utr3
chr16	3077604	3077723	ENST00000575576.1	THOC6	+	1.1749e-08	2.21	1	119,	0	1360	cds, utr3
chrX	70793576	70793666	ENST00000373701.3	OGT	+	0.000457088	2.43	1	90,	0	3310	utr3, cds
chr20	31026642	31026763	ENST00000375687.4	ASXL1	+	3.71535e-06	2.43	1	121,	0	7031	utr3
chr12	69234193	69234822	ENST00000462284.1	MDM2	+	5.01187e-06	15.7	1	629,	0	7381	utr3
chr8	38704332	38705737	ENST00000276520.8	TACC1	+	2.51189e-14	3.81	2	5,265,	0,1140	6513	utr3, cds
chr20	52786206	52788154	ENST00000216862.3	CYP24A1	-	0.000501187	1.35	2	21,39,	0,1909	3262	cds
chr12	56215276	56215663	ENST00000243045.5	ORMDL2	+	1.25893e-14	9.29	1	387,	0	2141	utr3
chr4	106290292	106290500	ENST00000341695.5	PPA2	-	6.0256e-05	16.5	1	208,	0	1684	utr3
chr12	104680905	104681085	ENST00000354940.6	TXNRD1	+	8.12831e-08	2.04	1	180,	0	3790	utr5
chr19	49458214	49459576	ENST00000293288.8	BAX	+	2.51189e-37	4.32	4	5,52,147,122,	0,590,729,1240	1358	cds
chr20	61833789	61833879	ENST00000370339.3	YTHDF1	-	0.00074131	2.53	1	90,	0	3301	cds
chr9	139731911	139732348	ENST00000311502.7	RABL6	+	1.25893e-17	2.9	2	203,35,	0,402	3091	cds
chr10	120900441	120900561	ENST00000330036.6	SFXN4	-	2.04174e-05	1.99	1	120,	0	1315	utr3
chr17	27022527	27024033	ENST00000314616.6	SUPT6H	+	1.99526e-14	3.08	2	38,172,	0,1334	6518	cds
chr17	48445225	48445515	ENST00000508200.1	MRPL27	-	1e-219	6.28	1	290,	0	636	utr3, cds
chr3	188600639	188600760	ENST00000312675.4	LPP	+	6.45654e-06	19.8	1	121,	0	18278	utr3
chr10	15145601	15145720	ENST00000378203.1	RPP38	+	0.0001	2.14	1	119,	0	1296	cds
chr17	2276648	2276708	ENST00000268989.3	SGSM2	+	0.000251189	3.61	1	60,	0	4863	cds
chr17	4794315	4794915	ENST00000347992.7	MINK1	+	1.7378e-09	4.08	2	104,165,	0,435	4863	cds
chr1	6692949	6693398	ENST00000307896.6	THAP3	+	1.58489e-32	10.2	1	449,	0	1046	cds, utr3
chr16	450299	450506	ENST00000382940.4	NME4	+	3.98107e-64	2.08	1	207,	0	766	cds, utr3
chr13	52604478	52604539	ENST00000521776.2	UTP14C	+	0.00177828	3.3	1	61,	0	5529	cds
chr1	156109624	156109804	ENST00000448611.2	LMNA	+	2.51189e-12	1.75	1	180,	0	1943	utr3, cds
chr17	4862699	4863397	ENST00000573366.1	SPAG7	-	3.98107e-20	2.62	3	239,157,81,	0,355,617	1668	cds, utr3
chr19	5649425	5649971	ENST00000454510.1	SAFB	+	0.000154882	2.41	2	85,35,	0,511	2650	cds
chr11	68382741	68382802	ENST00000393800.2	PPP6R3	+	8.91251e-06	1.91	1	61,	0	5093	utr3
chr16	68867291	68867532	ENST00000261769.5	CDH1	+	5.01187e-17	4.25	1	241,	0	4889	utr3, cds
chr9	38068613	38068912	ENST00000377700.4	SHB	-	0.000524807	4.96	1	299,	0	1462	utr5, cds
chr3	49051017	49051287	ENST00000448293.1	WDR6	+	1.99526e-12	3.28	1	270,	0	3377	cds
chr17	65862732	65888015	ENST00000306378.6	BPTF	+	3.38844e-05	1.98	3	71,204,56,	0,8200,25227	9688	cds
chr15	66628632	66628810	ENST00000261881.4	TIPIN	-	0.000104713	15.7	1	178,	0	1744	utr3
chr14	74186163	74188138	ENST00000394071.2	ELMSAN1	-	0.000109648	3.82	2	41,139,	0,1836	7721	cds
chr14	75904765	75936087	ENST00000559060.1	JDP2	+	1.58489e-13	4.61	3	59,105,95,	0,23363,31227	631	cds
chr14	105350635	105350816	ENST00000556508.1	CEP170B	+	1.14815e-05	19	1	181,	0	6683	cds
chr2	173369082	173369262	ENST00000409532.1	ITGA6	+	0.000229087	2.89	1	180,	0	3544	utr3
chr2	25042311	25042754	ENST00000260662.1	CENPO	+	3.98107e-12	2.36	1	443,	0	1625	utr3
chr1	12091975	12092095	ENST00000436478.2	MIIP	+	4.36516e-05	3.18	1	120,	0	1402	utr3
chr3	122133502	122133593	ENST00000330689.4	WDR5B	-	0.00042658	4.46	1	91,	0	4168	cds
chr3	48445262	48445712	ENST00000358536.4	PLXNB1	-	4.2658e-10	3.25	1	450,	0	7308	utr3
chr18	3458139	3458345	ENST00000400167.2	TGIF1	+	3.23594e-07	1.67	1	206,	0	1352	utr3
chr3	48601505	48602225	ENST00000328333.8	COL7A1	-	7.94328e-43	3.17	2	350,10,	0,710	9276	utr3, cds
chr11	85779899	85780020	ENST00000526033.1	PICALM	-	0.000281838	6.33	1	121,	0	3613	utr5
chr19	56152461	56153884	ENST00000590190.1	ZNF580	+	0.00018197	2.79	2	88,80,	0,1343	335	cds, utr5
chr22	18210001	18210300	ENST00000418951.2	BCL2L13	+	1.7378e-07	6.06	1	299,	0	1342	utr3
chr1	94048113	94048473	ENST00000370243.1	BCAR3	-	0.000151356	8.67	1	360,	0	3200	cds
chr19	17305850	17306270	ENST00000595618.1	MYO9B	+	3.89045e-07	8.05	1	420,	0	7623	cds
chr16	53243592	53261479	ENST00000566029.1	CHD9	+	1.99526e-12	3.2	5	133,112,147,69,20,	0,12963,16685,17715,17867	13110	cds
chr17	77044676	77044796	ENST00000311661.4	C1QTNF1	+	0.00158489	3.96	1	120,	0	2624	utr3
chr7	6194413	6199085	ENST00000306177.5	USP42	+	6.30957e-25	7.22	3	413,302,5,	0,1971,4667	5155	cds
chrX	100650435	100650551	ENST00000392994.3	RPL36A	+	1.20226e-05	11.6	1	116,	0	691	utr3, cds
chr14	90429777	90432491	ENST00000393454.2	TDP1	+	6.0256e-10	6.88	2	240,1,	0,2713	2068	cds
chr20	4229571	4229632	ENST00000379453.4	ADRA1D	-	0.000724436	5.78	1	61,	0	2677	utr5, cds
chr5	131944406	131951807	ENST00000265335.6	RAD50	+	6.60693e-08	1.79	4	11,93,114,113,	0,402,568,7288	6022	cds
chr5	58265103	58265254	ENST00000340635.6	PDE4D	-	3.38844e-05	1.96	1	151,	0	8232	utr3
chr12	133353234	133353616	ENST00000204726.3	GOLGA3	-	0.000109648	3.82	2	108,73,	0,309	9252	cds
chr19	39964686	39965270	ENST00000598725.1	SUPT5H	+	3.98107e-97	4.49	3	75,169,116,	0,187,468	3742	cds
chr2	167055199	167055320	ENST00000409672.1	SCN9A	-	0.00177828	2.94	1	121,	0	9768	cds
chr19	36728352	36729073	ENST00000456324.1	ZNF146	+	1.58489e-19	3.53	1	721,	0	3780	utr3
chr16	90033512	90033632	ENST00000563594.1	DEF8	+	0.000398107	2.8	1	120,	0	4450	utr3
chr19	45911664	45913044	ENST00000589804.1	CD3EAP	+	2.51189e-79	7.54	1	1380,	0	1830	cds, utr3
chr2	172180623	172180684	ENST00000375258.4	METTL8	-	0.00169824	2.79	1	61,	0	8203	utr3
chr2	217234720	217234930	ENST00000273067.4	MARCH4	-	0.00147911	7.02	1	210,	0	4447	cds
chr12	110719485	110729885	ENST00000539276.2	ATP2A2	+	1e-110	6.59	4	227,18,83,61,	0,923,1032,10339	4094	utr5, cds
chr16	71893799	71894219	ENST00000565601.1	ZNF821	-	3.16228e-12	10.7	1	420,	0	1858	utr3, cds
chr16	1495344	1496394	ENST00000262318.8	CLCN7	-	6.30957e-55	9.37	1	1050,	0	3717	utr3, cds
chr19	52828874	52829055	ENST00000595962.1	ZNF480	+	6.91831e-06	3.25	1	181,	0	4738	utr3
chr17	42275448	42275568	ENST00000389384.4	ATXN7L3	-	0.00123027	7.02	1	120,	0	3811	utr5
chr2	25042906	25043635	ENST00000405392.1	ADCY3	-	4.2658e-09	2.8	2	77,43,	0,686	3136	cds
chr7	134613556	134643005	ENST00000436461.2	CALD1	+	5.01187e-41	4.3	7	95,403,146,262,141,44,46,	0,4182,12286,18702,21568,29263,29403	1614	cds
chr10	71129232	71136721	ENST00000448642.2	HK1	+	9.33254e-07	1.92	2	148,32,	0,7457	3992	cds
chr3	52558360	52558511	ENST00000321725.6	STAB1	+	3.16228e-17	4.47	1	151,	0	7928	utr3, cds
chr4	153332595	153332746	ENST00000281708.4	FBXW7	-	0.000891251	7.43	1	151,	0	4977	cds
chr19	19576270	19603229	ENST00000417582.2	GATAD2A	+	1.44544e-05	3.44	2	153,115,	0,26844	655	cds
chr22	21804613	21804674	ENST00000407464.2	HIC2	+	0.00162181	11.6	1	61,	0	6798	utr3
chr9	116346213	116346544	ENST00000462143.1	RGS3	+	6.16595e-10	13.2	1	331,	0	2759	cds
chr2	173369119	173369269	ENST00000264106.6	ITGA6	+	3.89045e-05	2.55	1	150,	0	5797	utr3
chr9	99083047	99083551	ENST00000375259.4	SLC35D2	-	1.99526e-23	5.37	1	504,	0	1361	utr3, cds
chr17	72860996	72861903	ENST00000293195.5	FDXR	-	0.000323594	1.84	2	57,63,	0,844	1875	cds
chr17	79506910	79507690	ENST00000327787.8	C17orf70	-	3.16228e-48	13.4	1	780,	0	3627	utr3
chr9	136857576	136857637	ENST00000371851.1	VAV2	-	0.00281838	10.7	1	61,	0	5101	utr5
chr19	39412302	39421129	ENST00000430193.3	SARS2	-	1.7378e-06	2.74	4	5,30,96,20,	0,575,4542,8807	1886	cds
chr1	155035054	155035234	ENST00000368412.3	ADAM15	+	7.94328e-19	3.54	1	180,	0	2804	utr3
chr16	89977524	89977792	ENST00000263347.7	TCF25	+	1.99526e-44	3.48	1	268,	0	1869	utr3, cds
chr1	197070449	197070690	ENST00000367409.4	ASPM	-	6.16595e-09	2.84	1	241,	0	10887	cds
chr9	36214976	36215156	ENST00000396594.3	GNE	-	5.49541e-05	14	1	180,	0	5298	utr3
chr2	127828195	127864657	ENST00000348750.4	BIN1	-	1.99526e-16	4.34	4	28,55,81,222,	0,142,6006,36240	2074	utr5, cds
chr5	149754527	149755318	ENST00000445265.2	TCOF1	+	1.51356e-09	3.78	3	199,216,35,	0,374,756	4825	cds
chr19	39913833	39914421	ENST00000409794.3	PLEKHG2	+	2.51189e-12	4.81	2	460,49,	0,539	5231	cds
chr20	35280257	35280318	ENST00000359675.2	NDRG3	-	0.00107152	1.67	1	61,	0	2917	utr3
chr3	52023065	52023213	ENST00000494103.1	ACY1	+	1.44544e-09	3.02	1	148,	0	1298	utr3, cds
chr10	3158993	3161017	ENST00000413079.1	PFKP	+	0.000776247	1.33	2	45,44,	0,1980	496	cds
chr1	227968298	227968927	ENST00000366759.4	SNAP47	+	1.58489e-43	6.29	1	629,	0	2362	utr3, cds
chr17	42295559	42298152	ENST00000343638.5	UBTF	-	7.94328e-05	2.6	2	105,45,	0,2548	4684	utr5, cds
chr3	195595165	195595316	ENST00000381916.2	TNK2	-	2.34423e-05	7.71	1	151,	0	4223	cds
chrX	2852817	2852996	ENST00000540563.1	ARSE	-	3.16228e-11	2.71	1	179,	0	1899	utr3, cds
chr22	46929859	46930070	ENST00000262738.3	CELSR1	-	1.12202e-06	5.31	1	211,	0	11389	cds
chr15	42740512	42740602	ENST00000565611.1	ZNF106	-	0.00380189	3.47	1	90,	0	5081	cds
chr4	843365	845554	ENST00000511980.1	GAK	-	1.25893e-12	4.09	4	197,177,149,17,	0,314,1358,2172	1768	utr3, cds
chr16	4748502	4748852	ENST00000304283.4	ANKS3	-	0.00018197	2.68	2	98,52,	0,298	2662	cds
chr12	132406091	132406752	ENST00000321867.4	ULK1	+	6.60693e-10	2.17	1	661,	0	5310	utr3
chr8	141525427	141525608	ENST00000519533.1	CHRAC1	+	2.81838e-06	2.36	1	181,	0	1678	utr3
chr9	35697333	35697604	ENST00000540444.1	TLN1	-	1.25893e-80	4.58	1	271,	0	8098	utr3
chr16	2802775	2806524	ENST00000576924.1	SRRM2	+	3.46737e-08	3.05	2	80,190,	0,3559	3314	cds, utr5
chr11	20139999	20140300	ENST00000540292.1	NAV2	+	9.77237e-06	4.13	1	301,	0	10600	utr3
chr1	204518642	204518819	ENST00000367183.3	MDM4	+	0.000112202	4.96	1	177,	0	646	utr3, cds
chr2	128460423	128460484	ENST00000322313.4	WDR33	-	0.000316228	14	1	61,	0	9471	utr3
chr19	7695476	7695916	ENST00000601406.1	PET100	+	5.01187e-27	3.95	2	69,208,	0,232	332	cds, utr3
chr8	38020838	38021045	ENST00000311351.4	LSM1	-	7.58578e-08	24.8	1	207,	0	1147	utr3
chr2	27870759	27873110	ENST00000515877.1	GPN1	+	3.89045e-07	2.15	2	51,129,	0,2222	1646	utr3, cds
chr8	19263290	19263409	ENST00000544602.1	CSGALNACT1	-	0.000977237	2.55	1	119,	0	2012	utr3, cds
chr9	138376900	138377051	ENST00000401470.3	PPP1R26	+	3.98107e-05	9.91	1	151,	0	4769	cds
chr17	42256094	42256273	ENST00000293414.1	ASB16	+	0.000724436	7.02	1	179,	0	2139	utr3
chr16	4387498	4387679	ENST00000262366.3	GLIS2	+	8.70964e-07	2.93	1	181,	0	4469	cds, utr3
chr19	18530284	18530464	ENST00000270061.7	SSBP4	+	8.31764e-08	19.8	1	180,	0	1768	cds, utr5
chr22	38169818	38169998	ENST00000403663.2	TRIOBP	+	8.31764e-06	2.13	1	180,	0	2324	utr3
chr17	38784973	38787869	ENST00000544009.1	SMARCE1	-	3.98107e-41	2.54	3	272,211,26,	0,1992,2870	1644	cds, utr3
chr6	76599933	76617422	ENST00000369975.1	MYO6	+	7.76247e-09	3.23	4	49,79,161,101,	0,1011,2313,17388	5387	cds
chr17	4574678	4576242	ENST00000574876.1	PELP1	-	1e-103	5.66	2	148,1257,	0,307	3466	utr3, cds
chr10	75258794	75258855	ENST00000394811.2	USP54	-	0.00102329	4.13	1	61,	0	6020	cds
chr1	155160676	155162007	ENST00000368393.3	MUC1	-	0.00338844	6.2	2	85,34,	0,1297	937	cds
chr19	4090318	4090648	ENST00000262948.5	MAP2K2	-	3.16228e-65	2.69	1	330,	0	1734	utr3, cds
chr18	77663801	77663980	ENST00000590381.1	PQLC1	-	2.18776e-06	5.64	1	179,	0	1247	utr3
chrX	20227442	20259776	ENST00000540702.1	RPS6KA3	-	3.98107e-11	7.12	4	80,57,37,66,	0,25433,31244,32268	2425	utr5, cds
chr12	113629872	113629932	ENST00000549621.1	C12orf52	+	0.00141254	1.61	1	60,	0	2041	utr3
chr12	6647417	6647506	ENST00000396856.1	GAPDH	+	0	1.49	1	89,	0	1266	utr3
chr15	73590805	73593664	ENST00000339362.5	NEO1	+	0.000537032	1.94	2	147,3,	0,2856	7342	cds
chr8	144671313	144672088	ENST00000423316.2	EEF1D	-	7.94328e-13	5.78	1	775,	0	2350	cds
chr20	57486007	57486247	ENST00000371085.3	GNAS	+	1e-227	2.9	1	240,	0	1972	utr3
chr19	48259798	48260315	ENST00000597985.1	GLTSCR2	+	3.16228e-37	2.32	3	63,57,60,	0,146,457	656	cds, utr3
chr19	1228277	1228428	ENST00000326873.7	STK11	+	1.47911e-07	3.21	1	151,	0	3328	utr3
chr20	4201715	4202221	ENST00000379453.4	ADRA1D	-	2.88403e-06	10.7	1	506,	0	2677	utr3, cds
chr9	137328441	137328860	ENST00000540193.1	RXRA	+	1.04713e-10	3.41	1	419,	0	2421	utr3, cds
chr11	134246065	134246156	ENST00000339772.7	GLB1L2	+	0.00239883	3.8	1	91,	0	3152	utr3
chr3	37095938	37095999	ENST00000336686.4	LRRFIP2	-	0.000389045	1.84	1	61,	0	3208	cds
chr2	85553694	85553873	ENST00000409232.3	TGOLN2	-	5.7544e-06	2.21	1	179,	0	2235	cds
chr17	915091	953345	ENST00000302538.5	ABR	-	1.94984e-09	4.35	4	134,110,60,56,	0,836,1253,38198	5289	cds
chr17	74266277	74266667	ENST00000589240.1	UBALD2	+	1e-118	28.4	1	390,	0	660	cds, utr3
chr19	34991936	34991996	ENST00000590071.2	WTIP	+	0.000776247	2.13	1	60,	0	7714	utr3
chr1	153920180	153920537	ENST00000368630.3	CRTC2	-	7.94328e-12	3.36	1	357,	0	1635	utr3
chr14	58831065	58831245	ENST00000355431.3	ARID4A	+	3.31131e-06	3.38	1	180,	0	5891	cds
chr20	30898460	30898640	ENST00000375712.3	KIF3B	+	0.000109648	3.89	1	180,	0	6103	cds
chr2	217347619	217347740	ENST00000358207.5	SMARCAL1	+	6.16595e-05	2.35	1	121,	0	3056	utr3, cds
chr1	3805688	3806284	ENST00000361605.3	C1orf174	-	1.58489e-26	45.8	1	596,	0	1666	utr3
chr19	9523273	9523483	ENST00000588933.1	ZNF266	-	9.77237e-09	8.81	1	210,	0	3293	utr3
chr4	27025050	27025200	ENST00000465503.1	STIM2	+	1.41254e-05	5.09	1	150,	0	3613	utr3
chr5	133912461	133915164	ENST00000282605.4	PHF15	+	1.25893e-27	10.1	2	125,981,	0,1722	2748	utr3, cds
chr19	14627764	14640083	ENST00000595992.1	DNAJB1	-	2.0893e-09	4.13	3	94,85,50,	0,10773,12269	601	cds, utr5
chr12	56552179	56553809	ENST00000548293.1	MYL6	+	2.51189e-36	9.91	4	9,28,144,51,	0,288,1191,1579	753	cds, utr5
chr15	66995628	66996225	ENST00000457357.2	SMAD6	+	3.16228e-39	32	1	597,	0	1940	cds
chr19	6414713	6414948	ENST00000600480.1	KHSRP	-	5.01187e-12	2.64	1	235,	0	851	utr3
chr17	43002465	43003153	ENST00000587309.1	KIF18B	-	5.01187e-13	25.6	1	688,	0	4217	utr3
chr7	101840551	101844666	ENST00000550008.2	CUX1	+	0.00281838	10.7	2	34,27,	0,4088	4350	cds
chr6	4954281	4954462	ENST00000328908.5	CDYL	+	1.04713e-05	3.01	1	181,	0	3419	utr3, cds
chr17	76168743	76168923	ENST00000225777.3	SYNGR2	+	1.99526e-16	3.12	1	180,	0	2325	utr3
chr8	107719234	107722860	ENST00000519415.2	OXR1	+	0.000112202	4.96	2	139,11,	0,3615	2476	cds
chr18	8825928	8826228	ENST00000400050.3	SOGA2	+	2.45471e-09	5.45	1	300,	0	5969	cds
chr14	96708077	96708257	ENST00000554311.1	BDKRB2	+	1.41254e-05	6.4	1	180,	0	4040	utr3
chr6	43738953	43739044	ENST00000372064.4	VEGFA	+	0.000794328	3.72	1	91,	0	2909	cds
chr20	34256870	34257199	ENST00000374092.4	NFS1	-	2.75423e-06	2.11	1	329,	0	3012	utr3
chr3	127399157	127399756	ENST00000468137.1	ABTB1	+	1.25893e-07	3.3	1	599,	0	2065	cds, utr3
chr15	59373196	59373376	ENST00000557998.1	RNF111	+	0.000389045	3.3	1	180,	0	4803	cds
chr14	75483519	75483639	ENST00000380968.2	MLH3	-	0.000275423	2.86	1	120,	0	7872	utr3
chr10	25313773	25313923	ENST00000524413.1	THNSL1	+	6.30957e-05	9.09	1	150,	0	3788	cds
chr22	30951028	30951266	ENST00000443111.2	GAL3ST1	-	4.67735e-08	2.65	1	238,	0	1425	cds
chr17	21188132	21205554	ENST00000342679.4	MAP2K3	+	2.69153e-08	4.96	6	149,67,49,114,120,100,	0,13592,14057,15724,16053,17322	2303	utr5, cds
chr5	96100974	96103142	ENST00000338252.3	CAST	+	0.000870964	1.33	3	55,93,1,	0,782,2167	2972	cds
chr1	43829274	43829570	ENST00000372458.3	ELOVL1	-	1e-25	2.72	1	296,	0	1477	utr3
chr6	37787572	38029435	ENST00000287218.4	ZFAND3	+	2.51189e-11	29.7	3	220,41,67,	0,110162,241796	3366	utr5, cds
chr4	2930639	2930760	ENST00000398129.1	ADD1	+	7.4131e-05	1.9	1	121,	0	3787	utr3
chr2	32532738	32532949	ENST00000238831.4	YIPF4	+	3.89045e-08	27.3	1	211,	0	11949	utr3
chr20	33345109	33345169	ENST00000374796.2	NCOA6	-	0.00263027	3.47	1	60,	0	9311	cds
chr22	36177724	36177784	ENST00000438146.2	RBFOX2	-	0.00042658	2.2	1	60,	0	1356	cds
chr13	67477693	67800002	ENST00000544246.1	PCDH9	-	2.51189e-79	5.5	2	44,466,	0,321843	6226	cds
chr20	48713299	48729646	ENST00000371657.5	UBE2V1	-	0.00223872	1.87	2	58,3,	0,16344	1973	cds
chr17	36895913	36904227	ENST00000585100.1	PCGF2	-	1.99526e-17	3.26	3	22,152,96,	0,630,8218	1499	cds, utr5
chr9	135973556	135975661	ENST00000372047.3	RALGDS	-	1.58489e-12	5.59	2	593,7,	0,2098	3598	utr3, cds
chr1	45101742	45101922	ENST00000372242.3	TMEM53	-	1.38038e-05	2.67	1	180,	0	1846	utr3
chr8	142204193	142204523	ENST00000424248.1	DENND3	+	9.77237e-06	3.07	1	330,	0	5282	utr3, cds
chr12	56559456	56565121	ENST00000550164.1	SMARCC2	-	2.51189e-27	7.61	6	27,135,167,136,65,67,	0,2387,3856,4103,4471,5598	4114	cds
chr2	202149654	202151659	ENST00000392266.3	CASP8	+	1.65959e-10	33	2	386,478,	0,1527	2682	utr3
chrX	15818058	15822285	ENST00000307771.7	ZRSR2	+	0.000109648	3.96	3	18,109,52,	0,3752,4175	1491	cds
chr2	55463730	55463910	ENST00000403721.1	MTIF2	-	4.46684e-09	6.61	1	180,	0	2386	utr3, cds
chr19	8439106	8439254	ENST00000594875.1	ANGPTL4	+	1.99526e-19	3.36	1	148,	0	531	utr3, cds
chrX	135326800	135326951	ENST00000316077.9	MAP7D3	-	9.33254e-05	2.37	1	151,	0	4567	cds
chr11	47594821	47595000	ENST00000526005.1	KBTBD4	-	6.16595e-05	2.38	1	179,	0	2444	cds
chr19	6730078	6730228	ENST00000594034.1	GPR108	-	6.30957e-11	4.22	1	150,	0	778	utr3
chr4	153244030	153244120	ENST00000393956.3	FBXW7	-	0.00042658	4.46	1	90,	0	1735	utr3, cds
chr16	135805	135866	ENST00000399951.3	NPRL3	-	0.000109648	3.82	1	61,	0	2744	utr3
chr8	142220699	142221355	ENST00000024061.3	SLC45A4	-	3.16228e-28	11.6	1	656,	0	3546	utr3
chr6	36078352	36078563	ENST00000229795.3	MAPK14	+	8.31764e-09	3.15	1	211,	0	4319	utr3
chr16	75276484	75276694	ENST00000538440.2	BCAR1	-	2.95121e-09	4.3	1	210,	0	3192	cds
chr19	42777996	42778057	ENST00000572681.2	CIC	+	0.00363078	3.92	1	61,	0	8218	cds
chr9	80886821	80887032	ENST00000424347.2	CEP78	+	1.77828e-06	5.19	1	211,	0	11198	utr3
chr1	1169143	1169560	ENST00000379198.2	B3GALT6	+	8.31764e-07	2.57	1	417,	0	2793	utr3
chr20	34145315	34145405	ENST00000348547.2	ERGIC3	+	6.30957e-18	1.88	1	90,	0	1359	utr3
chr9	130169789	130169969	ENST00000373360.3	SLC2A8	+	3.80189e-09	3.18	1	180,	0	1937	utr3
chr15	91509279	91509338	ENST00000556972.2	PRC1	-	0.00074131	2.08	1	59,	0	728	utr3
chr1	201458079	201459448	ENST00000533432.1	CSRP1	-	0.00141254	1.32	2	33,145,	0,1224	1149	cds
chr6	90346816	90346876	ENST00000523377.1	LYRM2	-	0.00229087	2.89	1	60,	0	5353	utr3
chr17	79164854	79167899	ENST00000575907.1	AZI1	-	7.94328e-11	6.44	5	30,143,75,118,174,	0,138,1263,1421,2871	3444	cds
chr5	172744316	172744377	ENST00000265087.4	STC2	-	0.00251189	2.73	1	61,	0	5353	utr3
chr22	41166585	41166675	ENST00000435456.2	SLC25A17	-	2.0893e-05	2.67	1	90,	0	2262	utr3
chr3	71027090	71027180	ENST00000484350.1	FOXP1	-	6.30957e-05	7.16	1	90,	0	1996	cds
chr16	2506698	2507118	ENST00000397066.4	CCNF	+	8.12831e-10	4.61	1	420,	0	4283	utr3, cds
chr3	47058358	47059161	ENST00000409792.3	SETD2	-	5.12861e-08	3.77	2	386,34,	0,769	8142	utr3, cds
chr3	49051022	49051293	ENST00000608424.1	WDR6	+	3.98107e-12	3.28	1	271,	0	4070	cds
chr1	32374265	32374384	ENST00000356536.3	PTP4A2	-	4.67735e-07	1.61	1	119,	0	1952	utr3
chr14	24709453	24709892	ENST00000559969.1	TINF2	-	6.76083e-06	2.71	2	233,8,	0,431	1559	cds, utr3
chr5	176084703	176085243	ENST00000508164.1	TSPAN17	+	1.25893e-24	6.74	1	540,	0	2457	utr3
chr4	88363064	88372866	ENST00000512216.1	NUDT9	+	8.31764e-06	2.41	3	3,112,126,	0,7229,9676	690	cds
chr1	151314806	151315077	ENST00000452513.2	RFX5	-	1.54882e-07	3.55	1	271,	0	2100	cds
chr4	1920079	1920350	ENST00000398261.1	WHSC1	+	9.12011e-08	3.26	1	271,	0	8390	cds
chr16	11772865	11773015	ENST00000329565.5	SNN	+	6.91831e-06	3.89	1	150,	0	3312	utr3
chr19	45394717	45394837	ENST00000405636.2	TOMM40	+	2.34423e-05	2.05	1	120,	0	1699	cds
chr7	150761302	150761448	ENST00000488420.1	SLC4A2	+	5.01187e-08	2.76	1	146,	0	610	cds
chr1	209788678	209791294	ENST00000367030.3	LAMB3	-	1.99526e-23	3.68	4	74,154,177,43,	0,1137,2076,2573	3931	cds
chr5	179727689	179727839	ENST00000253778.8	GFPT2	-	1.09648e-05	4.41	1	150,	0	3093	utr3
chr8	142178402	142178553	ENST00000262585.2	DENND3	+	2.0893e-05	6.4	1	151,	0	5438	cds
chr12	123466215	123467456	ENST00000454885.2	ARL6IP4	+	1e-149	3.62	4	211,118,70,290,	0,288,800,951	1318	cds, utr3
chr17	4574710	4576264	ENST00000436683.2	PELP1	-	1e-62	5.46	3	116,192,856,	0,275,698	3280	cds, utr3
chr20	62703638	62703699	ENST00000395053.3	TCEA2	+	0.000234423	2.27	1	61,	0	1733	utr3
chr14	91976217	91976338	ENST00000554684.1	SMEK1	-	0.000660693	4.34	1	121,	0	4108	utr5
chr5	134223507	134223803	ENST00000546290.1	TXNDC15	+	2.04174e-07	2.73	1	296,	0	1477	cds
chr16	70405848	70406026	ENST00000575878.1	DDX19A	+	1.58489e-05	2.99	1	178,	0	1533	utr3, cds
chr19	19287740	19287940	ENST00000588208.2	MEF2BNB	-	1.34896e-06	4.13	1	200,	0	457	utr3
chr16	69151912	69152302	ENST00000306585.6	CHTF8	-	5.01187e-30	3.34	1	390,	0	2903	utr3
chr12	133303153	133303304	ENST00000539605.1	ANKLE2	-	6.45654e-05	2.23	1	151,	0	10890	utr3
chr19	36632120	36640964	ENST00000590211.1	CAPNS1	+	6.30957e-19	1.91	4	2,34,30,21,	0,1081,1433,8823	403	cds
chr16	28602933	28603111	ENST00000317058.3	CCDC101	+	3.01995e-09	3.22	1	178,	0	1153	cds, utr3
chr8	38021265	38021355	ENST00000520755.1	LSM1	-	0.000691831	1.81	1	90,	0	975	utr3, cds
chr12	96180929	96180990	ENST00000344911.4	NTN4	-	8.70964e-05	6.06	1	61,	0	3152	cds
chr15	72533522	72533672	ENST00000287196.9	PARP6	-	1.99526e-13	3.69	1	150,	0	2625	utr3
chr12	109705399	109705669	ENST00000377854.5	ACACB	+	4.7863e-08	4.66	1	270,	0	9037	utr3
chr3	184044740	184045623	ENST00000411531.1	EIF4G1	+	7.94328e-88	4	4	31,233,119,6,	0,263,633,877	4683	cds
chr11	607247	607338	ENST00000416188.2	PHRF1	+	0.00107152	2.54	1	91,	0	5227	cds
chr20	36500352	36500531	ENST00000361383.6	CTNNBL1	+	3.16228e-35	3.73	1	179,	0	1925	utr3, cds
chr16	67209463	67209643	ENST00000432069.2	NOL3	+	1.20226e-08	2.58	1	180,	0	1885	utr3
chr6	136709600	136732785	ENST00000354570.3	MAP7	-	3.46737e-09	2.55	3	48,164,28,	0,891,23157	4152	cds
chr16	75269285	75269644	ENST00000535626.2	BCAR1	-	1.47911e-05	2.83	1	359,	0	2894	cds
chr3	9780739	9781039	ENST00000433861.2	BRPF1	+	1.77828e-06	7.43	1	300,	0	4304	cds
chr17	35878171	35878232	ENST00000345615.4	SYNRG	-	0.00147911	7.02	1	61,	0	4841	utr3
chr16	69368655	69368774	ENST00000562949.1	RP11-343C2.12	-	0.000190546	3.41	1	119,	0	887	cds
chrX	24231138	24231198	ENST00000379188.3	ZFX	+	0.000954993	12.4	1	60,	0	7396	utr3
chr2	55199324	55199473	ENST00000394609.2	RTN4	-	8.12831e-10	1.56	1	149,	0	1896	utr3
chr14	100706009	100728688	ENST00000262238.4	YY1	+	1.99526e-18	4.38	2	251,48,	0,22631	6697	cds
chr5	81550055	81550620	ENST00000282185.3	ATG10	+	1.02329e-08	4.43	1	565,	0	3033	utr3
chr8	21927415	21927803	ENST00000523300.1	DMTN	+	2.0893e-05	2.26	2	33,111,	0,277	601	cds, utr3
chr17	45916327	45916884	ENST00000407215.3	SCRN2	-	3.63078e-05	2.48	2	45,75,	0,482	1779	cds
chr11	61908479	61919261	ENST00000394818.3	INCENP	+	7.94328e-29	5.56	10	37,12,110,121,123,245,79,108,151,28,	0,492,3974,4161,4621,5650,7468,7731,9049,10754	3964	cds
chr17	58120762	58120942	ENST00000184956.6	HEATR6	-	3.63078e-06	2.82	1	180,	0	3932	utr3, cds
chr14	50998799	50999174	ENST00000554273.1	MAP4K5	-	0.000954993	12.4	2	77,9,	0,366	484	utr5
chr1	6714065	6727794	ENST00000426784.1	DNAJC11	-	0.00269153	2.31	2	34,26,	0,13703	975	cds
chr18	77805832	77806397	ENST00000262197.7	RBFA	+	1.25893e-45	4.18	1	565,	0	1219	cds, utr3
chr12	122821293	122826119	ENST00000540304.1	CLIP1	-	3.98107e-18	7.43	2	2,592,	0,4234	2554	cds
chr2	54853094	54853245	ENST00000356805.4	SPTBN1	+	6.16595e-05	2.09	1	151,	0	8482	cds
chr22	18571016	18571226	ENST00000399744.3	PEX26	+	3.98107e-11	6.61	1	210,	0	1672	utr3
chr19	4013136	4013285	ENST00000262971.2	PIAS4	+	0.000190546	2.75	1	149,	0	3159	cds
chr11	64662047	64662528	ENST00000377264.3	ATG2A	-	2.51189e-34	9.36	1	481,	0	6357	utr3, cds
chr13	76415792	76417019	ENST00000377534.3	LMO7	+	1.09648e-09	3.8	2	327,33,	0,1194	8025	cds
chr11	68216371	68216606	ENST00000529702.1	LRP5	+	1.25893e-34	3.65	1	235,	0	586	cds, utr3
chr19	11552079	11559796	ENST00000412601.1	PRKCSH	+	1e-180	5.13	10	93,130,85,79,87,180,67,70,90,68,	0,1121,4124,5007,5809,6174,6458,6957,7275,7649	2253	cds
chr8	22058785	22058995	ENST00000306349.8	BMP1	+	1.58489e-15	3.63	1	210,	0	2626	utr3
chr1	15987488	15987638	ENST00000480945.1	DDI2	+	0.000316228	14	1	150,	0	10625	utr3
chr1	33146254	33146345	ENST00000373484.3	SYNC	-	9.33254e-06	3.43	1	91,	0	3413	utr3
chr11	76508411	76508471	ENST00000527881.1	TSKU	+	2.69153e-05	1.25	1	60,	0	3554	utr3
chr6	43474144	43474294	ENST00000372444.2	TJAP1	+	2.29087e-05	2.66	1	150,	0	2778	utr3
chr5	34824278	34824369	ENST00000428746.2	RAI14	+	0.00151356	2	1	91,	0	5064	cds
chr8	8234813	8235261	ENST00000330777.4	SGK223	-	5.49541e-05	9.09	1	448,	0	4627	cds
chr11	65306522	65306672	ENST00000526927.1	LTBP3	-	1.1749e-07	5.05	1	150,	0	2750	utr3, cds
chr9	20413850	20414328	ENST00000355930.6	MLLT3	-	7.94328e-13	18.2	1	478,	0	3367	utr5
chr11	62430286	62432406	ENST00000354588.3	C11orf48	-	2.51189e-46	2.71	3	345,98,86,	0,421,2034	1322	cds, utr3
chr2	74592230	74592743	ENST00000394003.3	DCTN1	-	5.01187e-13	2.07	2	138,102,	0,411	4479	cds
chr20	627686	628194	ENST00000488788.2	RP5-850E9.3	-	1.25893e-20	1.96	1	508,	0	2714	utr3
chr8	133025768	133025829	ENST00000519656.1	EFR3A	+	0.00112202	4.54	1	61,	0	5247	utr3
chr17	27022508	27024044	ENST00000347486.4	SUPT6H	+	1.58489e-14	2.94	2	57,183,	0,1353	5569	cds
chr12	113596267	113603750	ENST00000306014.5	DDX54	-	2.51189e-91	7.79	8	647,113,105,114,143,219,74,144,	0,2807,3430,4469,4669,5604,7181,7339	4377	utr3, cds
chr20	4168244	4168394	ENST00000457205.1	SMOX	+	2.51189e-30	2.57	1	150,	0	1669	utr3
chr5	140896174	140905869	ENST00000398562.2	DIAPH1	-	3.16228e-26	5.1	4	401,87,136,6,	0,7535,9430,9689	5717	utr3, cds
chr20	32232958	32233228	ENST00000342704.6	CBFA2T2	+	3.46737e-05	17.3	1	270,	0	2864	utr3
chr22	45826927	45828263	ENST00000538017.1	RIBC2	+	0.00074131	12.4	2	19,100,	0,1236	1394	utr3, cds
chr17	6920691	6920838	ENST00000552402.1	C17orf49	+	3.16228e-16	1.91	1	147,	0	760	utr3
chr11	17333606	17333666	ENST00000458064.2	NUCB2	+	0.00295121	1.63	1	60,	0	1204	cds
chr5	78073480	78073541	ENST00000264914.4	ARSB	-	0.00239883	6.61	1	61,	0	5327	utr3
chr19	11275659	11275988	ENST00000355150.5	KANK2	-	3.98107e-12	3.87	1	329,	0	4925	utr3
chr12	120649955	120650166	ENST00000424649.2	PXN	-	0.0001	2.03	1	211,	0	3683	utr3, cds
chr3	49569145	49569716	ENST00000308775.2	DAG1	+	6.30957e-16	3.86	1	571,	0	5518	cds
chr9	123579467	123579678	ENST00000210313.3	PSMD5	-	2.69153e-10	6.4	1	211,	0	3443	utr3
chr5	149776032	149777932	ENST00000427724.2	TCOF1	+	1.99526e-66	3.75	2	373,16,	0,1884	4272	cds
chr2	225338655	225338716	ENST00000409777.1	CUL3	-	3.16228e-05	2.94	1	61,	0	3147	utr3
chr17	38137118	38142902	ENST00000541736.1	PSMD3	+	6.30957e-55	4.34	3	225,26,75,	0,3593,5709	1598	cds, utr5
chr11	562470	562737	ENST00000397583.3	RASSF7	+	2.18776e-10	3.2	1	267,	0	1928	cds
chr19	39948340	39949836	ENST00000593727.1	SUPT5H	+	2.04174e-07	9.91	5	40,12,70,69,13,	0,593,1117,1304,1483	493	cds
chr4	2043895	2045691	ENST00000409860.1	C4orf48	+	3.98107e-17	14.5	4	7,158,89,104,	0,158,567,1692	477	cds, utr3, utr5
chr22	50713407	50713588	ENST00000359337.4	PLXNB2	-	1.25893e-30	3.29	1	181,	0	6351	utr3
chr3	47887905	47888116	ENST00000457607.1	DHX30	+	5.88844e-09	3.54	1	211,	0	3748	cds
chr5	14508632	14508753	ENST00000344204.4	TRIO	+	2.18776e-05	2.99	1	121,	0	11100	utr3
chr17	3469486	3469667	ENST00000571088.1	TRPV1	-	0.000549541	13.2	1	181,	0	4105	utr3
chr1	78399141	78401545	ENST00000440324.1	NEXN	+	0.000891251	6.61	2	23,38,	0,2366	1456	cds
chr11	64085712	64087239	ENST00000352435.4	PRDX5	+	4.46684e-06	1.32	2	146,34,	0,1493	596	cds
chr15	70342140	70342350	ENST00000440567.3	TLE3	-	1.14815e-06	4.31	1	210,	0	2657	utr3
chr5	176025609	176025759	ENST00000303991.4	GPRIN1	-	0.000954993	12.4	1	150,	0	4211	cds
chr15	78839022	78841439	ENST00000559082.1	PSMA4	+	3.98107e-53	1.81	2	18,308,	0,2109	1094	utr3, cds
chr3	121415940	121416091	ENST00000340645.5	GOLGB1	-	3.46737e-05	4.82	1	151,	0	11187	cds
chr10	71898928	71899137	ENST00000335494.5	TYSND1	-	1e-13	6.76	1	209,	0	3397	utr3
chr5	149754527	149755318	ENST00000513346.1	TCOF1	+	1.51356e-09	3.78	3	199,216,35,	0,374,756	4646	cds
chr10	111624523	111624583	ENST00000322238.8	XPNPEP1	-	0.000125893	2.67	1	60,	0	2467	utr3
chr16	3022791	3024029	ENST00000440027.2	PKMYT1	-	3.16228e-18	2.95	3	274,116,29,	0,347,1209	2061	cds, utr3
chr19	1108683	1108817	ENST00000587024.1	SBNO2	-	0.00134896	2.07	2	20,40,	0,94	4861	cds
chr2	74653270	74653538	ENST00000272430.5	RTKN	-	1.31826e-07	3.23	1	268,	0	2142	utr3, cds
chr9	131008696	131011009	ENST00000341179.7	DNM1	+	2.51189e-22	3.03	4	86,112,12,148,	0,957,1506,2165	3247	cds
chr4	146682009	146682070	ENST00000379448.4	ZNF827	-	0.00057544	4.96	1	61,	0	4197	utr3
chr16	15785010	15788024	ENST00000577101.1	NDE1	+	0.000912011	2.38	2	170,3,	0,3011	575	cds
chr8	17611574	17611725	ENST00000381869.3	MTUS1	-	0.00251189	2.73	1	151,	0	6256	cds
chr2	237033042	237033222	ENST00000409538.1	AGAP1	+	0.000275423	3.08	1	180,	0	6138	utr3
chr15	41572669	41573446	ENST00000334660.5	CHP1	+	1.58489e-83	52.2	1	777,	0	3284	utr3
chr4	2701920	2709941	ENST00000324666.5	FAM193A	+	3.63078e-10	4.96	2	351,69,	0,7952	4846	cds
chr12	49221685	49221775	ENST00000540990.1	CACNB3	+	0.000660693	4.3	1	90,	0	1814	utr3
chr16	90110515	90110576	ENST00000268699.4	GAS8	+	0.0011749	3.42	1	61,	0	3185	utr3
chr16	85689343	85689404	ENST00000393243.1	GSE1	+	3.98107e-05	9.91	1	61,	0	7140	cds
chr4	2930625	2930775	ENST00000355842.3	ADD1	+	3.38844e-05	1.96	1	150,	0	4743	utr3
chr16	77232987	77233138	ENST00000248248.3	MON1B	+	1.34896e-05	2.34	1	151,	0	6091	utr3
chr8	23154701	23154851	ENST00000389131.3	LOXL2	-	2.0893e-06	2.24	1	150,	0	3549	utr3
chr11	61116235	61116355	ENST00000394900.3	DAK	+	1.94984e-05	2.59	1	120,	0	4696	utr3
chr7	99956514	99957093	ENST00000609309.1	PILRB	+	1.12202e-10	2.05	2	188,134,	0,445	993	cds
chr21	34927296	34927567	ENST00000356577.4	SON	+	1.99526e-12	5.66	1	271,	0	8813	cds
chr15	30000837	30001138	ENST00000346128.6	TJP1	-	5.24807e-09	2.79	1	301,	0	7950	cds
chr19	46287040	46287398	ENST00000270223.6	DMWD	-	3.0903e-10	3.43	1	358,	0	3305	utr3
chr16	731850	731970	ENST00000609261.1	JMJD8	-	2.45471e-05	1.5	1	120,	0	1901	utr3
chr10	38411617	38411977	ENST00000351773.3	ZNF37A	+	9.12011e-09	4.02	1	360,	0	7027	utr3
chr1	78399137	78401541	ENST00000334785.7	NEXN	+	0.00218776	4.34	2	27,34,	0,2370	2607	cds
chr16	2009750	2011976	ENST00000543683.2	NDUFB10	+	1.25893e-89	2.29	3	5,139,479,	0,1403,1747	830	cds, utr3
chr22	18209999	18210269	ENST00000543133.1	BCL2L13	+	1.09648e-07	5.9	1	270,	0	2662	cds
chr10	103572872	103578115	ENST00000361464.3	MGEA5	-	2.51189e-11	6.7	3	12,52,535,	0,439,4708	5146	utr5, cds
chr19	56162734	56162853	ENST00000592996.1	CCDC106	+	5.12861e-06	2.94	1	119,	0	741	cds
chr5	32229713	32229894	ENST00000264934.5	MTMR12	-	3.23594e-07	17.3	1	181,	0	2215	utr3, cds
chr1	8390827	8390976	ENST00000289877.8	SLC45A1	+	0.000316228	14	1	149,	0	2401	cds
chr13	52952227	52952347	ENST00000349258.4	THSD1	-	0.00301995	4.96	1	120,	0	3186	cds
chr11	120350787	120351088	ENST00000532993.1	ARHGEF12	+	3.80189e-07	24	1	301,	0	8753	cds
chr3	134075884	134076572	ENST00000422605.2	AMOTL2	-	7.94328e-11	3.43	1	688,	0	4335	utr3, cds
chr22	24937330	24937570	ENST00000435822.1	GUCD1	-	1.23027e-07	25.6	1	240,	0	3613	utr3
chr17	75398158	75398304	ENST00000589140.1	SEPT9	+	1.09648e-05	3.17	1	146,	0	552	cds
chr4	152065435	152069158	ENST00000304527.4	SH3D19	-	0.000457088	7.85	2	5,85,	0,3638	5273	cds
chr19	1108172	1108471	ENST00000361757.3	SBNO2	-	1.41254e-08	5.89	1	299,	0	4922	utr3, cds
chrX	106959148	106959948	ENST00000372397.2	TSC22D3	-	0.000549541	13.2	2	32,29,	0,771	2027	cds
chr17	882592	882712	ENST00000336868.3	NXN	-	0.000281838	12.4	1	120,	0	3036	cds
chr16	730453	730661	ENST00000567173.1	STUB1	+	4.57088e-09	4.54	1	208,	0	743	cds, utr5
chr5	122163107	122165324	ENST00000379516.2	SNX2	+	3.89045e-05	1.76	3	47,72,32,	0,162,2185	2128	cds
chr9	106864791	106873919	ENST00000374793.3	SMC2	+	0.000128825	1.41	2	63,58,	0,9070	5909	cds
chr20	5177632	5177783	ENST00000460006.1	CDS2	+	0.000398107	2.94	1	151,	0	9298	utr3
chr17	72860988	72861896	ENST00000455107.2	FDXR	-	0.000281838	1.85	2	65,56,	0,852	2157	cds
chr6	18236702	18249882	ENST00000507591.1	DEK	-	4.36516e-10	1.94	3	129,136,1,	0,909,13179	739	cds
chr16	84778506	84792355	ENST00000570191.1	USP10	+	1.25893e-54	15.5	2	773,34,	0,13815	2717	cds
chr14	38061537	38061657	ENST00000540786.1	FOXA1	-	0.000891251	10.7	1	120,	0	1792	cds
chr5	34929907	34929968	ENST00000303525.7	DNAJC21	+	0.00218776	10.7	1	61,	0	6111	utr5, cds
chr4	170017472	170017803	ENST00000284637.9	SH3RF1	-	1.09648e-05	6.2	1	331,	0	5272	utr3, cds
chr2	85553688	85553868	ENST00000409015.1	TGOLN2	-	4.57088e-06	2.25	1	180,	0	2276	cds
chr17	74076501	74078008	ENST00000334586.5	ZACN	+	6.30957e-15	2.97	4	4,125,211,46,	0,857,1124,1461	1335	cds
chr16	364674	396289	ENST00000354866.3	AXIN1	-	0.000177828	3.49	2	9,142,	0,31473	3324	cds
chr16	3535020	3535405	ENST00000576916.1	NAA60	+	4.7863e-10	8.67	1	385,	0	1567	utr3
chr2	235401684	235401745	ENST00000390645.2	ARL4C	-	0.00011749	3.3	1	61,	0	4013	utr3
chr12	58109968	58114891	ENST00000389142.5	OS9	+	3.16228e-63	3.66	8	8,101,52,89,231,190,113,325,	0,226,507,1684,1960,2807,4220,4598	2457	utr3, cds
chr2	75890998	75891089	ENST00000541687.1	GCFC2	-	0.00177828	3.1	1	91,	0	4250	utr3
chrX	10417292	10417651	ENST00000453318.2	MID1	-	5.49541e-08	3.53	1	359,	0	6393	utr3, cds
chr5	95149641	95149760	ENST00000237858.6	GLRX	-	5.7544e-05	1.96	1	119,	0	1211	utr3
chr16	88697508	88697806	ENST00000452588.2	ZC3H18	+	3.16228e-38	4.54	1	298,	0	3211	utr3, cds
chr9	127572488	127572639	ENST00000288815.5	OLFML2A	+	6.30957e-05	7.16	1	151,	0	5964	cds
chr11	71727111	71728775	ENST00000393695.3	NUMA1	-	6.76083e-09	4.13	3	195,123,43,	0,342,1621	7343	cds
chr3	194789426	194789877	ENST00000310380.6	XXYLT1	-	1.25893e-18	5.39	1	451,	0	2727	utr3
chr20	48508718	48508779	ENST00000361573.2	SLC9A8	+	0.00338844	2.75	1	61,	0	6094	utr3
chr1	109474948	109475069	ENST00000406462.2	GPSM2	+	0.000398107	2.35	1	121,	0	7433	utr3
chr7	27237663	27237723	ENST00000222753.4	HOXA13	-	0.0047863	9.91	1	60,	0	4376	utr3
chr10	103338638	103338789	ENST00000299206.4	POLL	-	6.0256e-07	3.43	1	151,	0	2670	utr3
chr15	49170529	49171276	ENST00000530028.2	EID1	+	1e-71	4.01	1	747,	0	2298	cds, utr3
chr7	76111916	76129767	ENST00000446600.1	DTX2	+	1.58489e-73	6.33	4	548,101,141,10,	0,9553,14737,17841	2281	cds
chr11	67165671	67166026	ENST00000376745.4	PPP1CA	-	6.30957e-17	1.86	1	355,	0	1476	cds, utr3
chr7	102113564	102114030	ENST00000292614.5	POLR2J	-	1.34896e-09	7.43	1	466,	0	932	utr3
chr1	27992571	27992833	ENST00000361157.6	IFI6	-	5.01187e-14	4.43	1	262,	0	841	utr3
chr17	55962784	55962992	ENST00000360238.2	CUEDC1	-	1.90546e-08	5.42	1	208,	0	2193	cds, utr5
chr19	38899546	38899724	ENST00000252530.5	FAM98C	+	3.31131e-07	2.5	1	178,	0	1271	utr3
chr19	42777606	42777727	ENST00000572681.2	CIC	+	1.41254e-05	7.98	1	121,	0	8218	cds
chr10	123970477	123976180	ENST00000505639.1	TACC2	+	6.30957e-33	7.72	4	195,212,61,39,	0,534,4428,5664	567	cds
chr1	154965438	154965587	ENST00000295530.2	FLAD1	+	6.45654e-08	2.13	1	149,	0	1211	utr3
chr4	39552579	39552699	ENST00000295958.5	SMIM14	-	6.45654e-06	19.8	1	120,	0	6483	utr3
chr17	77914455	77914665	ENST00000340848.7	TBC1D16	-	0.00018197	14.9	1	210,	0	4244	utr3, cds
chr17	73100356	73100505	ENST00000538213.2	SLC16A5	+	6.0256e-08	5.66	1	149,	0	1842	utr3
chr22	38019397	38021804	ENST00000381756.5	GGA1	+	1.51356e-05	3.39	4	77,82,108,1,	0,161,1578,2406	2107	cds
chr6	42854285	42854844	ENST00000424341.2	RPL7L1	+	6.30957e-42	19	1	559,	0	1294	utr3
chr1	32192795	32193186	ENST00000527361.1	BAI2	-	2.51189e-18	11.6	1	391,	0	4919	utr3, cds
chr1	153932245	153932426	ENST00000368621.1	SLC39A1	-	1.99526e-12	2.07	1	181,	0	2398	utr3
chr5	149751645	149753852	ENST00000439160.2	TCOF1	+	1.65959e-07	3.44	2	154,116,	0,2091	4644	cds
chr17	76849058	76849179	ENST00000536189.2	TIMP2	-	7.94328e-12	1.97	1	121,	0	3415	utr3
chr6	4892019	4935874	ENST00000328908.5	CDYL	+	3.16228e-25	8.97	2	594,126,	0,43729	3419	cds
chr6	42978675	42979155	ENST00000394110.3	PPP2R5D	+	7.07946e-07	2.54	2	60,269,	0,211	2894	utr3, cds
chr12	69246244	69246365	ENST00000338356.3	CPM	-	0.00018197	14.9	1	121,	0	6636	utr3
chr5	137492570	137492720	ENST00000402931.1	BRD8	-	0.000109648	3.1	1	150,	0	2982	utr3
chr6	42174954	42175222	ENST00000053468.3	MRPS10	-	1.94984e-10	8.26	1	268,	0	2110	utr3
chr19	42796903	42797183	ENST00000160740.3	CIC	+	3.38844e-05	2.26	2	108,73,	0,207	6111	cds
chr2	220037424	220037574	ENST00000360507.5	CNPPD1	-	3.38844e-08	2.69	1	150,	0	2060	cds
chr19	55663197	55665400	ENST00000344887.5	TNNI3	-	0.000281838	6.33	2	88,3,	0,2200	840	cds, utr3
chr12	56112879	56115555	ENST00000550412.1	RP11-644F5.10	+	4.2658e-08	1.48	2	128,83,	0,2593	3382	utr3, cds
chr3	170584012	170584133	ENST00000295830.8	RPL22L1	-	3.16228e-11	3.45	1	121,	0	2190	utr3
chr12	99018592	99018772	ENST00000299157.4	IKBIP	-	0.000169824	14.9	1	180,	0	3189	utr3
chr16	50362628	50373938	ENST00000394689.2	BRD7	-	1e-21	3.14	4	27,124,185,52,	0,4856,5993,11258	2145	cds
chr16	89804659	89804928	ENST00000568064.1	ZNF276	+	7.07946e-08	3.04	1	269,	0	2203	utr3
chr5	71516011	71516818	ENST00000457646.4	MRPS27	-	5.01187e-14	17.9	1	807,	0	2628	utr3, cds
chr1	192780745	192780985	ENST00000235382.5	RGS2	+	7.94328e-05	3.67	1	240,	0	1344	utr3
chr1	32641118	32641929	ENST00000373625.3	KPNA6	+	6.30957e-49	57.8	1	811,	0	7378	utr3
chr8	62596728	62602273	ENST00000389204.4	ASPH	-	0.00346737	1.3	2	19,42,	0,5503	1290	utr5, cds
chr7	107262194	107262315	ENST00000005259.4	BCAP29	+	0.000177828	2.62	1	121,	0	4572	utr3
chr18	56148807	56149227	ENST00000361673.3	ALPK2	-	1.58489e-11	6.24	1	420,	0	7303	utr3, cds
chr11	134115453	134115633	ENST00000281187.5	VPS26B	+	0.000323594	2.43	1	180,	0	3691	utr3, cds
chr3	196197385	196197476	ENST00000318037.3	RNF168	-	0.00040738	3.21	1	91,	0	5347	utr3
chr1	1247872	1248286	ENST00000411962.1	CPSF3L	-	7.4131e-06	1.94	3	9,108,120,	0,100,294	1832	cds
chr9	138378592	138379129	ENST00000605660.1	PPP1R26	+	5.37032e-06	3.95	1	537,	0	4502	cds
chr17	65907089	65907150	ENST00000306378.6	BPTF	+	0.000933254	1.85	1	61,	0	9688	cds
chr19	49404162	49409139	ENST00000411700.1	NUCB1	+	5.01187e-17	2.75	3	26,108,130,	0,3441,4847	673	cds
chr15	90784704	90784883	ENST00000329600.6	GDPGP1	+	0.000954993	12.4	1	179,	0	1158	cds
chr14	21561352	21561796	ENST00000555270.1	ZNF219	-	4.7863e-05	2.48	2	97,52,	0,392	798	utr5, cds
chr11	67205518	67206193	ENST00000393893.1	CORO1B	-	1.58489e-76	6.47	2	454,52,	0,623	1902	utr3, cds
chr15	66791660	66791927	ENST00000568588.1	RPL4	-	0	2.69	1	267,	0	1864	cds, utr3
chr4	119951318	119951529	ENST00000307142.4	SYNPO2	+	0.000112202	7.43	1	211,	0	7295	cds
chr15	69072211	69079865	ENST00000465139.2	ANP32A	-	1e-188	4.42	5	270,64,98,199,114,	0,537,3083,4524,7540	2440	utr3, cds
chr11	122928196	122928496	ENST00000453788.2	HSPA8	-	0	4.82	1	300,	0	2004	utr3, cds
chr19	41813383	41813503	ENST00000352456.3	HNRNPUL1	+	6.30957e-15	1.55	1	120,	0	3426	utr3
chr2	11337439	11338672	ENST00000401753.1	ROCK2	-	3.89045e-05	1.79	3	35,180,56,	0,212,1177	4017	cds
chr11	213386	214233	ENST00000524854.1	RIC8A	+	0.000758578	1.71	2	32,28,	0,819	649	cds
chr1	32646880	32650157	ENST00000373610.3	TXLNA	+	1.25893e-14	9.5	2	298,32,	0,3245	4854	cds
chr14	77924438	77926112	ENST00000555517.1	AHSA1	+	1e-19	2.33	2	174,154,	0,1520	832	cds, utr5
chr19	14261737	14262007	ENST00000340736.6	LPHN1	-	6.91831e-09	29.7	1	270,	0	5658	cds
chr19	11144848	11145622	ENST00000444061.3	SMARCA4	+	0.000275423	4.63	2	28,33,	0,741	4938	cds
chr19	2734521	2734672	ENST00000455372.2	SLC39A3	-	1.41254e-05	5.09	1	151,	0	2940	utr3
chr4	3433467	3433528	ENST00000382788.3	RGS12	+	0.00141254	4.54	1	61,	0	5512	utr3
chr19	10671076	10672507	ENST00000543682.1	KRI1	-	5.7544e-08	4.71	5	48,78,97,50,41,	0,602,768,1266,1390	571	cds
chr10	34649001	34649092	ENST00000374788.3	PARD3	-	0.00104713	2.02	1	91,	0	5996	cds
chr14	69346732	69356974	ENST00000193403.6	ACTN1	-	3.98107e-34	2.47	8	93,180,135,183,141,109,151,119,	0,794,2442,2857,4152,4759,5409,10123	3779	cds
chrX	123044494	123044735	ENST00000355640.3	XIAP	+	2.0893e-06	21.5	1	241,	0	8584	utr3
chr7	5352312	5352553	ENST00000430969.1	TNRC18	-	2.39883e-07	4	1	241,	0	10562	cds
chr15	91513697	91517955	ENST00000442656.2	PRC1	-	5.88844e-10	1.84	3	47,111,141,	0,3668,4117	2060	cds
chr5	137727875	137727935	ENST00000394866.1	KDM3B	+	0.00057544	3.21	1	60,	0	5581	cds
chr8	41367127	41367397	ENST00000357743.4	GOLGA7	+	2.51189e-08	2.95	1	270,	0	2027	utr3
chr6	42979661	42980080	ENST00000485511.1	PPP2R5D	+	1.99526e-46	3.58	1	419,	0	3044	utr3
chr3	141165943	141166004	ENST00000514251.1	ZBTB38	+	0.00239883	3.8	1	61,	0	7683	utr3
chr7	44618266	44618386	ENST00000457408.2	TMED4	-	3.46737e-06	4.65	1	120,	0	2322	utr3
chr19	3611263	3611986	ENST00000221899.3	CACTIN	-	2.29087e-05	3.95	2	88,62,	0,661	2861	cds
chr11	33731354	33731445	ENST00000395850.3	CD59	-	0.000141254	1.55	1	91,	0	1889	utr3
chr19	40747937	40748492	ENST00000424901.1	AKT2	-	0.000239883	1.88	2	39,52,	0,503	1497	cds
chr2	61415286	61415767	ENST00000398571.2	USP34	-	5.01187e-14	4.13	1	481,	0	11357	cds
chr19	3750687	3750807	ENST00000589378.1	TJP3	+	0.000131826	2.81	1	120,	0	3068	utr3
chrX	55033495	55034240	ENST00000374987.3	APEX2	+	6.30957e-32	5.01	1	745,	0	3245	utr3, cds
chr15	79178516	79183872	ENST00000559690.1	MORF4L1	+	1.77828e-10	1.64	4	53,81,26,47,	0,1094,4814,5309	680	cds, utr5
chr19	34304286	34304554	ENST00000430256.3	KCTD15	+	3.98107e-14	4.79	1	268,	0	2555	utr3
chr3	184039280	184040468	ENST00000352767.3	EIF4G1	+	5.01187e-42	3.99	3	611,89,137,	0,869,1051	4986	cds
chr17	915093	953347	ENST00000574437.1	ABR	-	3.46737e-09	4.13	4	132,110,60,58,	0,834,1251,38196	3196	cds
chr14	102547343	102547404	ENST00000216281.8	HSP90AA1	-	1e-19	1.89	1	61,	0	3379	utr3
chr11	597443	601676	ENST00000264555.5	PHRF1	+	1.94984e-07	3.79	3	127,130,103,	0,929,4130	5523	cds
chr10	103572845	103578579	ENST00000419011.2	MGEA5	-	2.51189e-11	6.7	4	39,52,273,17,	0,466,4735,5717	1082	cds, utr5
chr8	22875765	22876394	ENST00000251822.6	RHOBTB2	+	5.01187e-20	6	1	629,	0	5451	utr3
chr10	103901489	103901700	ENST00000278070.2	PPRC1	+	2.95121e-09	4.3	1	211,	0	5330	cds
chr1	221057742	221057862	ENST00000366903.6	HLX	+	0.000281838	6.33	1	120,	0	3323	cds
chr22	42908516	42910286	ENST00000323013.6	RRP7A	-	6.30957e-98	5.73	2	485,175,	0,1595	3801	utr3, cds
chr5	134190768	134191067	ENST00000338051.4	C5orf24	+	1.58489e-24	4.67	1	299,	0	4270	cds
chr12	52563706	52563827	ENST00000394815.2	KRT80	-	0.000107152	1.73	1	121,	0	3859	utr3
chr8	144407690	144413433	ENST00000521193.1	TOP1MT	-	8.31764e-06	2.48	4	13,123,122,40,	0,701,3829,5703	1960	cds, utr5
chrX	20227430	20284760	ENST00000438357.1	RPS6KA3	-	6.30957e-11	8.67	4	92,57,37,79,	0,25445,31256,57251	530	cds, utr5
chr5	159520496	159520557	ENST00000307063.7	PWWP2A	-	0.00263027	3.3	1	61,	0	3343	cds
chr17	4848946	4849240	ENST00000225655.5	PFN1	-	0	3.71	1	294,	0	1291	utr3, cds
chr9	116345957	116346137	ENST00000374134.3	RGS3	+	0.00123027	3.2	1	180,	0	2862	cds
chr19	40030248	40030634	ENST00000390658.2	EID2	-	2.51189e-17	4.92	1	386,	0	1981	cds
chr4	129792761	129792851	ENST00000226319.6	PHF17	+	0.00102329	4.13	1	90,	0	5771	cds
chr7	100198379	100198440	ENST00000360609.2	FBXO24	+	0.00162181	11.6	1	61,	0	2088	utr3
chr17	42284607	42286776	ENST00000529383.1	UBTF	-	7.94328e-41	10.7	5	128,144,72,48,57,	0,214,459,624,2112	2570	utr3, cds
chr3	58094960	58095423	ENST00000429972.2	FLNB	+	4.7863e-05	2.41	2	89,121,	0,342	9430	cds
chr12	56347618	56347799	ENST00000331886.5	DGKA	+	2.23872e-07	10.2	1	181,	0	2909	utr3
chr11	27679854	27680005	ENST00000395983.3	BDNF	-	6.76083e-05	9.5	1	151,	0	3776	cds
chr1	46500572	46501738	ENST00000372009.2	MAST2	+	7.94328e-23	6.08	1	1166,	0	5110	utr3, cds
chr16	14041776	14041837	ENST00000311895.7	ERCC4	+	0.00389045	6.2	1	61,	0	6758	cds
chr17	73870959	73871019	ENST00000587339.1	TRIM47	-	0.000158489	1.63	1	60,	0	1907	cds
chr1	41232309	41236706	ENST00000456393.2	NFYC	+	7.94328e-12	2.87	3	66,60,323,	0,2718,4074	1911	utr3, cds
chr16	85741122	85741506	ENST00000602583.1	C16orf74	-	6.30957e-21	4.54	1	384,	0	1237	utr3
chr9	35681988	35689944	ENST00000378292.3	TPM2	-	1e-298	3.79	9	172,70,63,76,71,118,134,126,244,	0,2254,2496,3072,3277,3442,3655,7154,7712	2147	utr3, utr5, cds
chr4	2909539	2910269	ENST00000446856.1	ADD1	+	0.00154882	1.81	2	32,28,	0,702	3939	cds
chr19	2071898	2072375	ENST00000357066.3	MOB3A	-	1.99526e-05	18.2	1	477,	0	3391	utr3
chr1	31819538	31837159	ENST00000344147.5	ZCCHC17	+	3.16228e-19	3.54	3	49,146,281,	0,2137,17340	1605	utr3, cds
chr4	113568249	113568847	ENST00000344442.5	LARP7	+	1.25893e-12	2.39	3	34,351,2,	0,105,596	2286	cds
chr11	129991636	129993529	ENST00000278756.7	APLP2	+	1.58489e-12	2.27	3	69,209,23,	0,563,1870	3687	cds
chr12	98995397	98995486	ENST00000552981.1	SLC25A3	+	3.16228e-17	1.79	1	89,	0	1351	utr3
chr7	148851222	148851342	ENST00000475153.1	ZNF398	+	0.00018197	14.9	1	120,	0	2860	cds
chr20	3786611	3786762	ENST00000245960.5	CDC25B	+	1.58489e-15	1.69	1	151,	0	3594	utr3
chr1	162782282	162782460	ENST00000367917.3	HSD17B7	+	2.95121e-07	3.69	1	178,	0	1386	utr3
chr16	56642517	56643380	ENST00000245185.5	MT2A	+	2.69153e-07	1.54	3	78,66,206,	0,386,657	786	cds, utr3, utr5
chr12	56112897	56113487	ENST00000257899.2	BLOC1S1	+	3.01995e-09	1.71	2	110,205,	0,385	572	cds, utr3
chr9	132575518	132575638	ENST00000351698.4	TOR1A	-	0.00177828	1.9	1	120,	0	2076	utr3
chr2	85553666	85553873	ENST00000444342.2	TGOLN2	-	5.7544e-06	2.21	1	207,	0	1861	cds
chr2	54859805	54873342	ENST00000333896.5	SPTBN1	+	1e-52	4.9	7	100,91,147,264,225,90,12,	0,5044,10314,11654,12560,13259,13525	9075	cds
chr19	49519121	49519182	ENST00000413176.2	RUVBL2	+	1.41254e-05	1.43	1	61,	0	2488	utr3
chr11	47183237	47183798	ENST00000378615.3	C11orf49	+	3.98107e-21	3.95	1	561,	0	1651	utr3
chr14	24785678	24786152	ENST00000396782.2	LTB4R	+	3.98107e-19	12.2	1	474,	0	1627	cds, utr3
chr12	6499895	6500277	ENST00000541102.1	LTBR	+	5.01187e-90	4.63	1	382,	0	1084	cds, utr3
chr20	62377086	62377326	ENST00000245663.4	ZBTB46	-	0.00042658	5.23	1	240,	0	5185	utr3
chr2	241418898	241419048	ENST00000391987.1	ANKMY1	-	0.000151356	4.63	1	150,	0	3380	utr3, cds
chr10	49654404	49654583	ENST00000374170.1	ARHGAP22	-	0.000363078	5.16	1	179,	0	2107	utr3, cds
chr20	25456857	25457336	ENST00000278886.6	NINL	-	1.31826e-07	10.5	1	479,	0	4969	cds
chrX	30327227	30327436	ENST00000453287.1	NR0B1	-	8.91251e-06	2.55	1	209,	0	1218	cds
chr1	17312452	17312693	ENST00000326735.8	ATP13A2	-	3.98107e-11	3.04	1	241,	0	3840	utr3
chr15	91482998	91483660	ENST00000394275.2	UNC45A	+	2.95121e-06	2.62	2	55,125,	0,537	4002	cds
chr19	2110818	2116209	ENST00000345016.5	AP3D1	-	1.25893e-46	4.94	8	77,48,150,178,74,200,76,4,	0,465,859,3305,3928,4399,4718,5387	4871	cds
chr15	89018444	89021247	ENST00000325844.4	MRPS11	+	1e-14	1.88	3	26,66,145,	0,1775,2658	1862	utr3, cds
chr15	63883456	63883666	ENST00000380324.3	USP3	+	7.58578e-07	2.61	1	210,	0	2333	utr3
chr5	153800331	153800541	ENST00000377657.3	GALNT10	+	1.25893e-14	1.91	1	210,	0	4840	utr3
chr5	138658370	138661350	ENST00000510056.1	MATR3	+	1.58489e-14	2.02	2	286,222,	0,2758	3040	cds
chr16	47116852	47117447	ENST00000303155.5	NETO2	-	2.51189e-40	6.88	1	595,	0	3241	utr3, cds
chr11	75283529	75283828	ENST00000533603.1	SERPINH1	+	3.16228e-47	3.17	1	299,	0	2299	utr3
chr15	45899901	45900022	ENST00000568816.1	BLOC1S6	+	6.0256e-05	16.5	1	121,	0	4013	utr3
chr5	79774623	79774744	ENST00000505560.1	ZFYVE16	+	0.00025704	2.7	1	121,	0	6599	utr3
chr16	56643260	56643377	ENST00000561491.1	MT2A	+	2.39883e-07	1.29	1	117,	0	581	utr3
chr19	44111576	44112165	ENST00000300811.3	ZNF428	-	1e-76	8.61	1	589,	0	1412	cds, utr3
chr22	29193167	29196032	ENST00000405219.3	XBP1	-	0.000199526	2.64	3	26,97,85,	0,1877,2780	1690	cds, utr5
chr16	29814197	29814257	ENST00000160827.4	KIF22	+	0.000218776	1.59	1	60,	0	2113	cds
chr17	46133775	46134444	ENST00000584634.1	NFE2L1	+	9.12011e-08	2.73	2	185,51,	0,618	588	utr5
chr17	65105554	65105675	ENST00000580168.1	HELZ	-	0.00363078	3.63	1	121,	0	6279	cds
chr3	105086051	105086262	ENST00000306107.5	ALCAM	+	4.2658e-09	3.84	1	211,	0	4701	utr5, cds
chr17	7835686	7835747	ENST00000380255.3	CNTROB	+	0.00263027	3.19	1	61,	0	3477	utr5
chr12	111800456	111800517	ENST00000392658.5	FAM109A	-	0.000281838	6.33	1	61,	0	3168	cds, utr3
chr10	101370281	101370430	ENST00000370495.4	SLC25A28	-	1.09648e-05	2.23	1	149,	0	1448	utr3
chr2	96688738	96690005	ENST00000377137.3	GPAT2	-	6.45654e-06	19.8	3	33,78,69,	0,932,1198	2507	cds
chr19	41749603	41758802	ENST00000593513.1	AXL	+	1.99526e-22	4.43	5	9,96,78,93,52,	0,4815,5044,8652,9147	2557	cds
chr19	5790156	5790246	ENST00000592491.1	DUS3L	-	0.00218776	2.48	1	90,	0	806	cds
chr3	69088027	69088748	ENST00000543976.1	TMF1	-	0.000398107	3.2	2	133,47,	0,674	6886	cds
chr17	1456368	1462896	ENST00000573056.1	PITPNA	-	3.23594e-06	3.14	3	75,31,95,	0,5454,6433	571	utr5, cds
chr10	99519349	99519469	ENST00000393677.4	ZFYVE27	+	2.23872e-05	4.96	1	120,	0	3047	utr3
chr1	156100507	156105893	ENST00000368301.2	LMNA	+	1.99526e-38	1.93	5	57,126,171,126,202,	0,3686,4088,4470,5184	2461	cds
chr12	80190697	80192308	ENST00000261207.5	PPP1R12A	-	1.99526e-15	3	3	33,201,35,	0,277,1576	5582	cds
chr17	46052909	46053349	ENST00000579175.1	CDK5RAP3	+	1.62181e-05	1.76	2	95,115,	0,325	867	cds
chr19	38652969	38655406	ENST00000222345.6	SIPA1L3	+	1.7378e-06	2.78	2	42,288,	0,2149	7987	cds
chr19	13039461	13044464	ENST00000593021.1	FARSA	-	3.16228e-34	5.66	4	16,93,119,101,	0,107,1575,4902	1135	cds
chr6	43752326	43752626	ENST00000520948.1	VEGFA	+	3.98107e-16	4.92	1	300,	0	1199	utr3
chr14	71051019	71051377	ENST00000256379.5	MED6	-	1e-22	9.22	1	358,	0	1995	utr3
chr19	50886116	50886207	ENST00000599105.1	NR1H2	+	0.000870964	1.58	1	91,	0	1830	utr3
chr14	96968767	96986461	ENST00000557320.1	PAPOLA	+	5.01187e-31	26.4	2	170,70,	0,17624	3264	utr5, cds
chr20	36033457	36033787	ENST00000445403.1	SRC	+	5.01187e-30	2.09	1	330,	0	4099	utr3
chr13	115052041	115070600	ENST00000375299.3	UPF3A	+	3.16228e-39	7.69	6	63,56,159,161,295,337,	0,4922,5067,12273,15164,18222	2378	utr3, cds
chr8	119122353	119122504	ENST00000378204.2	EXT1	-	0.00109648	2.31	1	151,	0	8270	cds
chr1	226033052	226033260	ENST00000272167.5	EPHX1	+	1e-199	2.96	1	208,	0	1660	utr3
chr7	1582557	1583664	ENST00000297477.5	TMEM184A	-	5.01187e-36	13.7	1	1107,	0	6276	utr3
chr19	8438756	8439172	ENST00000541807.1	ANGPTL4	+	1e-114	9.83	1	416,	0	1719	utr3, cds
chr17	1367481	1368441	ENST00000361007.2	MYO1C	-	1e-94	7.05	1	960,	0	4734	utr3
chr10	103572873	103578115	ENST00000370094.3	MGEA5	-	2.51189e-11	7.08	3	11,52,535,	0,438,4707	3314	utr5, cds
chr1	202698962	202699083	ENST00000367264.2	KDM5B	-	0.00040738	2.43	1	121,	0	6449	cds
chr3	47125445	47125685	ENST00000409792.3	SETD2	-	6.60693e-07	3.58	1	240,	0	8142	cds
chr8	42978103	42978252	ENST00000331373.5	POMK	+	0.00162181	11.6	1	149,	0	1865	utr3
chr19	59062932	59063080	ENST00000601220.1	CHMP2A	-	5.62341e-08	1.54	1	148,	0	885	utr3, cds
chr3	14154369	14154579	ENST00000396914.3	CHCHD4	-	3.63078e-10	2.92	1	210,	0	1405	utr3, cds
chr5	179041656	179043160	ENST00000356731.5	HNRNPH1	-	1.58489e-48	2.53	3	304,50,34,	0,890,1470	3667	utr3, cds
chr13	21751935	21752235	ENST00000309594.4	MRP63	+	3.16228e-15	7.28	1	300,	0	2246	utr3
chr7	43917010	43917759	ENST00000453200.1	URGCP	-	7.94328e-16	7.36	1	749,	0	4042	cds
chr14	74753099	74753366	ENST00000556517.1	ABCD4	-	3.71535e-08	3.92	1	267,	0	947	utr3
chr11	71719165	71725082	ENST00000541584.1	NUMA1	-	1.58489e-36	7.29	6	26,158,219,120,69,1142,	0,568,847,1148,2666,4775	3557	cds
chr6	43594108	43596578	ENST00000442748.1	GTPBP2	-	0.000281838	7.02	3	39,27,53,	0,550,2417	946	cds
chr10	91511110	91514392	ENST00000371728.3	KIF20B	+	5.24807e-10	2.9	3	118,125,118,	0,1213,3164	6419	cds
chr7	77648189	77648280	ENST00000419488.1	MAGI2	-	0.00147911	7.02	1	91,	0	6800	utr3
chr16	2014313	2014632	ENST00000530225.1	RPS2	-	1.25893e-98	1.89	2	53,183,	0,136	765	cds, utr5
chr20	416123	416394	ENST00000354200.4	TBC1D20	-	1e-12	4.58	1	271,	0	4466	utr3
chrX	135593221	135593640	ENST00000218364.4	HTATSF1	+	1e-19	3.85	1	419,	0	2775	cds
chr1	150599991	150602023	ENST00000356527.5	ENSA	-	1.41254e-05	1.9	2	77,134,	0,1898	2546	utr5, cds
chr19	4657556	4657766	ENST00000262947.3	C19orf10	-	5.01187e-28	3.96	1	210,	0	1018	utr3
chr7	150068987	150069582	ENST00000479668.1	REPIN1	+	2.51189e-22	7.82	1	595,	0	3182	utr3
chr9	123169336	123169486	ENST00000416449.1	CDK5RAP2	-	2.88403e-05	2.66	1	150,	0	3902	cds
chr18	45396931	45423092	ENST00000589877.1	SMAD2	-	1.8197e-05	2.41	2	4,201,	0,25960	527	cds
chr20	34817280	34818263	ENST00000202028.5	EPB41L1	+	1.25893e-32	2.8	1	983,	0	3514	utr3
chr11	17515443	17515624	ENST00000527720.1	USH1C	-	3.16228e-16	6.28	1	181,	0	2278	utr3
chr22	45592157	45592965	ENST00000251993.7	KIAA0930	-	1e-62	5.44	1	808,	0	2723	utr3
chr2	127828188	127864624	ENST00000259238.4	BIN1	-	1e-15	4.68	4	35,55,81,189,	0,149,6013,36247	2338	utr5, cds
chr8	146033652	146033861	ENST00000529429.1	ZNF517	+	0.000114815	11.6	1	209,	0	1460	utr3, cds
JH159150.3	1835755	1835935	ENST00000601862.1	DNASE1L1	-	2.18776e-05	3.01	1	180,	0	2665	utr3
chr17	4840483	4840751	ENST00000225665.7	SLC25A11	-	1.58489e-29	4.24	1	268,	0	1897	utr3
chr9	134374953	134375404	ENST00000320547.7	PRRC2B	+	1.86209e-07	2.7	1	451,	0	4950	utr3
chr13	67802301	67802541	ENST00000456367.1	PCDH9	-	2.39883e-07	4.86	1	240,	0	5834	cds
chr20	44527190	44527459	ENST00000354880.5	CTSA	+	7.94328e-33	3.16	1	269,	0	1820	utr3
chr17	38785030	38787862	ENST00000578044.1	SMARCE1	-	1e-42	2.46	3	215,211,19,	0,1935,2813	1184	cds, utr3
chr13	67802256	67802527	ENST00000377865.2	PCDH9	-	6.45654e-07	4.21	1	271,	0	5667	cds
chr6	35837650	35838266	ENST00000510290.1	SRPK1	-	3.46737e-08	2.72	2	28,209,	0,407	621	cds, utr5
chr17	16946125	16946269	ENST00000577514.1	MPRIP	+	1.25893e-06	3.75	1	144,	0	516	utr5, cds
chr2	65299436	65299737	ENST00000377990.2	CEP68	+	1.31826e-09	10.3	1	301,	0	5847	cds
chr10	49654471	49654591	ENST00000417912.2	ARHGAP22	-	0.000281838	6.33	1	120,	0	2352	cds
chr16	2812917	2813158	ENST00000301740.8	SRRM2	+	1.51356e-07	2.38	1	241,	0	9353	cds
chr10	118689495	118711496	ENST00000392903.2	KIAA1598	-	4.0738e-06	2.55	5	18,147,95,82,77,	0,10481,14939,18931,21924	2448	cds
chr17	1641502	1641623	ENST00000309182.5	WDR81	+	0.00165959	2.08	1	121,	0	3808	utr3
chr7	1037004	1037299	ENST00000397100.2	C7orf50	-	1.31826e-09	2.34	1	295,	0	1264	utr3, cds
chr12	56992140	56992231	ENST00000551812.1	BAZ2A	-	0.000562341	2.54	1	91,	0	8600	utr3
chr6	76023645	76023705	ENST00000393004.2	FILIP1	-	0.00371535	2.79	1	60,	0	7807	cds
chr10	43978494	43991517	ENST00000431662.1	ZNF487	+	0.000891251	5.78	2	97,54,	0,12969	1347	utr3, cds
chr12	117290391	117290750	ENST00000319176.7	RNFT2	+	1.7378e-08	3.12	1	359,	0	2180	utr3
chr17	43138709	43171099	ENST00000258960.2	NMT1	+	1e-32	2.18	4	119,109,145,47,	0,20302,25166,32343	4879	cds
chr14	20915226	20915792	ENST00000555656.1	OSGEP	-	6.30957e-14	5.31	3	212,99,19,	0,354,547	3258	cds, utr3
chr12	125262151	125262571	ENST00000339570.5	SCARB1	-	1.25893e-51	2.31	1	420,	0	3329	utr3
chr1	155629326	155629685	ENST00000359205.5	YY1AP1	-	8.12831e-10	2.32	1	359,	0	2690	utr3, cds
chr11	57585722	57585962	ENST00000532844.1	CTNND1	+	2.81838e-09	1.82	1	240,	0	6012	utr3
chr17	73233610	73233700	ENST00000582486.1	GGA3	-	0.000389045	3.42	1	90,	0	2319	utr3, cds
chr19	36279127	36279187	ENST00000587447.3	ARHGAP33	+	0.00263027	3.3	1	60,	0	2983	cds
chr10	11962797	11963007	ENST00000397053.2	UPF2	-	6.91831e-10	3.51	1	210,	0	5223	utr3
chr3	58109150	58110151	ENST00000429972.2	FLNB	+	1.38038e-06	1.76	2	267,93,	0,908	9430	cds
chr14	103804713	103805185	ENST00000558506.1	EIF5	+	6.30957e-17	1.82	2	96,114,	0,358	4384	cds
chr17	17723406	17726913	ENST00000355815.4	SREBF1	-	3.38844e-08	3.11	2	429,82,	0,3425	4253	cds
chr16	66544706	66544796	ENST00000527284.1	TK2	-	0.000489779	3.99	1	90,	0	1937	utr3
chr11	93460577	93460637	ENST00000344196.4	KIAA1731	+	0.00281838	10.7	1	60,	0	7900	cds
chr1	204095162	204095521	ENST00000367204.1	SOX13	+	1.07152e-10	10.3	1	359,	0	3579	cds, utr3
chr12	53454943	53455179	ENST00000546602.1	TENC1	+	0.000165959	2.52	2	105,16,	0,220	4429	cds
chr3	9426306	9426577	ENST00000452837.2	THUMPD3	+	2.63027e-10	2.61	1	271,	0	2877	utr3, cds
chr16	364678	396292	ENST00000262320.3	AXIN1	-	0.00011749	3.58	2	5,145,	0,31469	3643	cds
chr14	58817837	58825866	ENST00000355431.3	ARID4A	+	1e-12	5.29	3	204,198,17,	0,2538,8012	5891	cds
chr16	3779064	3779394	ENST00000262367.5	CREBBP	-	3.16228e-12	7.64	1	330,	0	10803	cds
chrM	10759	12137	ENST00000361381.2	MT-ND4	+	0	40	1	1378,	0	1378	cds
chr21	47716118	47717665	ENST00000397701.4	YBEY	+	5.01187e-60	6.97	2	26,213,	0,1334	744	utr3, cds
chr9	134374955	134375404	ENST00000405995.1	PRRC2B	+	1.44544e-07	2.7	1	449,	0	9157	utr3
chr16	89355039	89357144	ENST00000378330.2	ANKRD11	-	0.000977237	2.12	2	39,112,	0,1993	9129	cds
chr19	3736278	3738631	ENST00000539908.2	TJP3	+	0.00190546	5.78	2	41,79,	0,2274	2897	cds
chr1	235345772	235345922	ENST00000264183.3	ARID4B	-	0.00213796	1.92	1	150,	0	6067	cds
chr11	17522605	17544415	ENST00000318024.4	USH1C	-	1.25893e-16	4.84	7	92,54,42,74,125,66,85,	0,423,880,16342,19811,20287,21725	2237	cds
chr17	76991132	76993559	ENST00000392446.5	CANT1	-	1.58489e-27	7.24	2	171,486,	0,1941	3252	cds
chr17	79514025	79514416	ENST00000327787.8	C17orf70	-	5.37032e-07	4.21	1	391,	0	3627	cds
chr20	3145711	3146146	ENST00000337576.5	LZTS3	-	0.000114815	9.09	2	87,4,	0,431	5099	cds
chrX	134184961	134185850	ENST00000370775.2	FAM127B	-	5.01187e-94	3.9	1	889,	0	1244	cds, utr3
chr5	92929544	92929933	ENST00000327111.3	NR2F1	+	1.07152e-10	9.58	1	389,	0	3732	cds, utr3
chr11	73008519	73008850	ENST00000393591.1	P2RY6	+	7.94328e-34	6.7	1	331,	0	1829	cds, utr3
chr22	45826922	45828258	ENST00000342894.3	RIBC2	+	0.000316228	14	2	24,95,	0,1241	1478	utr3, cds
chr17	42269232	42269292	ENST00000591295.1	ATXN7L3	-	0.00229087	1.67	1	60,	0	3017	utr3
chr22	30950633	30950783	ENST00000406361.1	GAL3ST1	-	0.000114815	4.13	1	150,	0	1819	utr3
chr19	54081156	54081217	ENST00000511593.2	ZNF331	+	0.00169824	3.58	1	61,	0	1985	cds, utr3
chr11	77920882	77921032	ENST00000529308.1	USP35	+	0.000549541	13.2	1	150,	0	4216	cds
chr19	50432626	50433045	ENST00000597227.1	ATF5	+	0.000524807	2.54	2	31,88,	0,331	828	utr5
chr20	33148029	33148149	ENST00000360668.3	MAP1LC3A	+	4.36516e-05	2.75	1	120,	0	1574	utr3
chr10	14563199	14572371	ENST00000452706.2	FAM107B	-	3.16228e-11	3.41	3	106,151,41,	0,668,9131	834	cds
chr12	122277435	122277586	ENST00000543163.1	HPD	-	3.63078e-06	3.65	1	151,	0	1709	utr3
chr1	27105838	27107127	ENST00000374152.2	ARID1A	+	5.01187e-21	6.91	1	1289,	0	5992	cds
chr1	156756695	156770289	ENST00000526188.1	PRCC	+	2.51189e-11	3.8	4	271,144,66,124,	0,7761,10372,13470	634	utr3, cds
chr6	111694797	111694888	ENST00000358835.3	REV3L	-	0.00158489	4.34	1	91,	0	10789	cds
chr8	144733595	144733685	ENST00000458270.2	ZNF623	+	0.00354813	2.89	1	90,	0	2733	cds, utr3
chr3	40503566	40503861	ENST00000338970.6	RPL14	+	1e-112	2.11	1	295,	0	855	utr3, cds
chr8	41790495	41790616	ENST00000265713.2	KAT6A	-	0.00338844	4.13	1	121,	0	9153	cds
chr10	134261750	134262912	ENST00000392630.3	C10orf91	+	5.01187e-18	35.5	1	1162,	0	1846	utr3
chr7	92195321	92205085	ENST00000494079.1	FAM133B	-	0.00162181	2.48	3	54,93,1,	0,3815,9763	854	cds
chr2	73830372	73835603	ENST00000264448.6	ALMS1	+	0.000363078	5.16	2	59,2,	0,5229	12922	cds
chr17	48703800	48704431	ENST00000360761.4	CACNA1G	+	1.58489e-14	6.88	1	631,	0	7497	utr3, cds
chr3	107491979	107492398	ENST00000325805.8	BBX	+	1.41254e-09	3.8	1	419,	0	3517	cds
chr6	42094174	42094323	ENST00000356542.5	C6orf132	-	0.000169824	7.02	1	149,	0	894	utr3
chr11	62445008	62445853	ENST00000301935.5	UBXN1	-	1e-58	3.07	4	98,52,192,43,	0,244,390,802	1153	cds
chr19	50813619	50813799	ENST00000440075.2	MYH14	+	1.7378e-08	3.26	1	180,	0	6910	utr3
chr7	150934712	150934773	ENST00000035307.2	CHPF2	+	0.00114815	2.25	1	61,	0	3973	cds
chr6	151674077	151676950	ENST00000354675.6	AKAP12	+	1.99526e-39	3.62	2	810,89,	0,2784	6287	utr3, cds
chr3	10183501	10183801	ENST00000345392.2	VHL	+	1.25893e-15	8.88	1	300,	0	2696	utr5, cds
chr3	124951575	124951695	ENST00000484491.1	ZNF148	-	0.000151356	4.01	1	120,	0	2952	cds
chr11	61569224	61569674	ENST00000350997.7	FADS1	-	6.30957e-87	13.1	1	450,	0	4523	utr3
chr10	81915648	81918863	ENST00000535999.1	ANXA11	-	1e-19	1.97	4	20,123,59,8,	0,1748,2074,3207	2602	cds
chr19	6494329	6495101	ENST00000264071.2	TUBB4A	-	7.94328e-17	4.18	1	772,	0	2552	utr3
chr1	201752751	201752902	ENST00000367296.4	NAV1	+	0.000954993	12.4	1	151,	0	13091	cds
chr12	109042384	109042532	ENST00000421578.2	CORO1C	-	0.00107152	1.59	1	148,	0	1296	cds
chr12	50028331	50029007	ENST00000548825.2	PRPF40B	+	0.000794328	3.72	2	54,126,	0,550	3307	cds
chr1	2439975	2440124	ENST00000435556.3	PANK4	-	9.33254e-05	3.14	1	149,	0	2524	utr3
chr7	99634093	99634454	ENST00000324306.6	ZKSCAN1	+	1.25893e-13	45.4	1	361,	0	9418	utr3
chr5	149771699	149778611	ENST00000504761.2	TCOF1	+	1e-66	3.59	6	40,83,181,561,98,27,	0,571,1235,4145,6217,6885	4467	utr3, cds
chr6	35543513	35544894	ENST00000539068.1	FKBP5	-	8.70964e-09	2.82	2	206,124,	0,1257	3827	utr3, cds
chr16	11022754	11023384	ENST00000324288.8	CIITA	+	6.30957e-35	5.56	1	630,	0	9438	utr3
chr14	102675405	102675554	ENST00000545563.1	WDR20	+	0.000204174	4.27	1	149,	0	2164	cds
chr17	1478452	1478812	ENST00000301335.5	SLC43A2	-	1.28825e-05	6.61	1	360,	0	8136	utr3
chr2	39109701	39109761	ENST00000340556.6	MORN2	+	0.00398107	1.93	1	60,	0	741	utr3
chr14	104145853	104151384	ENST00000553286.1	KLC1	+	5.12861e-05	1.72	2	29,62,	0,5469	3135	utr3, cds
chr2	136598420	136602193	ENST00000264156.2	MCM6	-	3.31131e-05	1.87	2	101,79,	0,3694	3736	cds
chr14	27066555	27066646	ENST00000344429.5	NOVA1	-	0.00177828	3.3	1	91,	0	896	utr5, cds
chr4	83280711	83295570	ENST00000515432.1	HNRNPD	-	3.98107e-12	2.02	2	81,120,	0,14739	545	utr5, cds
chr10	5498844	5499024	ENST00000355029.4	NET1	+	5.01187e-06	2.91	1	180,	0	3402	utr3, cds
chr17	43220088	43220267	ENST00000376955.4	ACBD4	+	3.89045e-05	7.43	1	179,	0	1453	utr3
chr12	56999106	57003534	ENST00000551812.1	BAZ2A	-	3.16228e-11	4.47	5	5,234,66,101,15,	0,507,924,1310,4413	8600	cds
chr10	14563279	14572358	ENST00000475786.1	FAM107B	-	1.28825e-05	3.51	3	26,151,28,	0,588,9051	583	cds
chr5	58270382	58270801	ENST00000317118.8	PDE4D	-	6.30957e-21	6.2	1	419,	0	2599	utr3, cds
chr19	44677816	44677996	ENST00000588883.1	ZNF226	+	0.000316228	14	1	180,	0	5972	utr3
chr10	101373646	101380121	ENST00000370495.4	SLC25A28	-	3.98107e-12	26.4	2	35,320,	0,6155	1448	cds, utr5
chr19	52729564	52729654	ENST00000391791.4	PPP2R1A	+	1.94984e-06	1.3	1	90,	0	979	utr3
chr14	23344780	23345255	ENST00000546834.1	LRP10	+	7.94328e-22	6.36	1	475,	0	1780	cds
chr5	179264272	179264332	ENST00000376929.3	SQSTM1	+	8.91251e-09	1.45	1	60,	0	2913	utr3
chr14	105717271	105717421	ENST00000536364.1	BTBD6	+	1.69824e-08	3.11	1	150,	0	1973	utr3
chr16	4433379	4433529	ENST00000304735.3	VASN	+	8.51138e-06	8.67	1	150,	0	2806	utr3
chr11	125491216	125491307	ENST00000392708.4	STT3A	+	0.00162181	3.92	1	91,	0	4558	utr3
chr1	215793719	215793899	ENST00000259154.4	KCTD3	+	8.31764e-05	2.32	1	180,	0	3931	cds
chr5	133482031	133482212	ENST00000432532.2	TCF7	+	2.0893e-06	21.5	1	181,	0	1198	utr3, cds
chr14	21542932	21543112	ENST00000555038.1	ARHGEF40	+	0.00017378	4.79	1	180,	0	1796	cds
chr1	155296775	155298002	ENST00000368352.5	RUSC1	+	6.76083e-06	2.61	2	148,62,	0,1165	3403	cds
chr11	123498301	123498482	ENST00000529750.1	GRAMD1B	+	3.0903e-06	2.24	1	181,	0	7723	utr3
chr14	65209950	65210581	ENST00000247226.7	PLEKHG3	+	3.98107e-54	14.2	1	631,	0	6989	utr3, cds
chr6	157529983	157530224	ENST00000350026.5	ARID1B	+	9.33254e-06	2.79	1	241,	0	7971	utr3
chr12	59266319	59266440	ENST00000320743.3	LRIG3	-	1.14815e-05	19	1	121,	0	4070	utr3, cds
chr2	28635148	28635897	ENST00000264716.4	FOSL2	+	1.25893e-68	9.99	1	749,	0	6708	cds, utr3
chr9	100961340	100961490	ENST00000342112.5	TBC1D2	-	0.000134896	2.83	1	150,	0	3046	utr3
chr22	24562748	24563198	ENST00000398319.2	CABIN1	+	1.25893e-23	16	1	450,	0	7480	cds
chr1	891500	892642	ENST00000327044.6	NOC2L	-	5.01187e-20	4.48	3	95,132,164,	0,773,978	2790	cds
chr11	72946709	72946977	ENST00000393597.2	P2RY2	+	1.54882e-08	7.43	1	268,	0	2107	utr3
chr8	38270932	38271262	ENST00000341462.5	FGFR1	-	1.99526e-12	2.3	1	330,	0	5900	utr3, cds
chr2	232326361	232326537	ENST00000453992.1	NCL	-	6.30957e-36	2.5	1	176,	0	964	cds
chr19	1434823	1435029	ENST00000591999.1	DAZAP1	+	1e-38	2.66	1	206,	0	381	utr3
chr1	36321397	36321608	ENST00000373210.3	AGO4	+	0.000549541	13.2	1	211,	0	7116	utr3
chr5	76031068	76031457	ENST00000319211.4	F2R	+	1.58489e-27	57.8	1	389,	0	3821	utr3
chr2	176996235	176996506	ENST00000429017.1	HOXD8	+	3.80189e-07	24	1	271,	0	1560	cds, utr3
chr15	65033436	65040703	ENST00000300069.4	RBPMS2	-	0.00338844	6.2	2	5,86,	0,7181	2008	cds
chr12	28605504	28637162	ENST00000535212.1	CCDC91	+	3.31131e-06	3.19	2	83,178,	0,31480	376	utr3, cds
chr11	116728756	116728936	ENST00000375300.1	SIK3	-	0.000275423	3.78	1	180,	0	6213	cds
chr11	64004991	64006259	ENST00000309422.2	VEGFB	+	3.16228e-28	4.13	2	136,432,	0,836	1374	cds, utr3
chr11	3022159	3028115	ENST00000397114.3	CARS	-	3.16228e-57	6.13	5	319,84,60,68,7,	0,1040,1611,4436,5949	2778	utr3, cds
chr17	38249283	38249404	ENST00000264637.4	THRA	+	0.00144544	1.85	1	121,	0	2538	cds
chr5	158585298	158585478	ENST00000521606.2	RNF145	-	0.000954993	2.48	1	180,	0	2658	utr3
[truncated: 26,603 more rows]
